# Supplementary material for: Research Trends, Biases, and Gaps in Phytochemicals as Insecticides: Literature Survey and Meta-Analysis
Source: Plants (Basel). 2023 Jan 10;12(2):318. doi: 10.3390/plants12020318 (PMC9866902; doi:10.3390/plants12020318)
Supplement: Supplementary file 1 [file plants-12-00318-s001.zip]

Archive with 1 entries (1 files):
- plants-2102052-supplementary.xlsx
