# Supplementary material for: Research Trends, Biases, and Gaps in Phytochemicals as Insecticides: Literature Survey and Meta-Analysis
Source: Plants (Basel). 2023 Jan 10;12(2):318. doi: 10.3390/plants12020318 (PMC9866902; doi:10.3390/plants12020318)
Supplement: Supplementary file 1 [file plants-12-00318-s001.zip › plants-2102052-supplementary.xlsx]

## Sheet: Paper summary
doi	data	geographic	plant specie	plant family	substance	chemical classification	chemical formula	insect order	insect specie	stage	instar	transgenerational effects	sublethal effects	exposure	IC	dose	min	max	∆	un	parameter	n control	ajustada dose	ajustada min	ajustada max	ajustada ∆	ajustada un	CALC	TESTE
10.1+A937:E937093/jee/86.3.706	1993	23.15705493111829, 113.35368109663138	Rhododendron molle	ericaceae	Rhodojaponin III	terpenoid	C20H32O6	lepidoptera	Spodoptera frugiperda	larvae	1	no	no	ingestion	4,3- 13,5	9.1	4,3	13,5	#VALUE!	ppm	LC50	52	9.1	4,3	13,5	9.2	ppm	4,3- 13,5	TRUE
10.1+A937:E937093/jee/86.3.706	1993	23.15705493111829, 113.35368109663138	Rhododendron molle	ericaceae	Veratrine	organonitride	C32H49NO9	lepidoptera	Spodoptera frugiperda	larvae	1	no	no	ingestion	16,2- 50,4	28.6	16,2	50,4	#VALUE!	ppm	LC50	52	28.6	16,2	50,4	34.2	ppm	16,2- 50,4	TRUE
10.1+A937:E937093/jee/86.3.706	1993	23.15705493111829, 113.35368109663138	Rhododendron molle	ericaceae	Sabadilla	other	C68H100N2O20	lepidoptera	Spodoptera frugiperda	larvae	1	no	no	ingestion	2260,0- 4012,0	3011	2260,0	4012,0	#VALUE!	ppm	LC50	52	3011	2260,0	4012,0	1752	ppm	2260,0- 4012,0	TRUE
10.1+A937:E937093/jee/86.3.706	1993	23.15705493111829, 113.35368109663138	Rhododendron molle	ericaceae	Malathion	other	C10H19O6PS2	lepidoptera	Spodoptera frugiperda	larvae	1	no	no	ingestion	1,9- 4,8	2.8	1,9	4,8	#VALUE!	ppm	LC50	52	2.8	1,9	4,8	2.9	ppm	1,9- 4,8	TRUE
10.1+A937:E937093/jee/86.3.706	1993	23.15705493111829, 113.35368109663138	Rhododendron molle	ericaceae	Acephate	other	C4H10NO3PS	lepidoptera	Spodoptera frugiperda	larvae	1	no	no	ingestion	2,7- 4,3	3.4	2,7	4,3	#VALUE!	ppm	LC50	52	3.4	2,7	4,3	1.6	ppm	2,7- 4,3	TRUE
10.1+A937:E937093/jee/86.3.706	1993	23.15705493111829, 113.35368109663138	Rhododendron molle	ericaceae	Rhodojaponin III	terpenoid	C20H32O6	lepidoptera	Heliothis virescens	larvae	3	no	no	ingestion	1427,0- 2774,0	1990	1427,0	2774,0	#VALUE!	ppm	LC50	52	1990	1427,0	2774,0	1347	ppm	1427,0- 2774,0	TRUE
10.1+A937:E937093/jee/86.3.706	1993	23.15705493111829, 113.35368109663138	Rhododendron molle	ericaceae	Veratrine	organonitride	C32H49NO9	lepidoptera	Heliothis virescens	larvae	3	no	no	ingestion	79,1- 324,4	160.3	79,1	324,4	#VALUE!	ppm	LC50	52	160.3	79,1	324,4	245.3	ppm	79,1- 324,4	TRUE
10.1+A937:E937093/jee/86.3.706	1993	23.15705493111829, 113.35368109663138	Rhododendron molle	ericaceae	Sabadilla	other	C68H100N2O20	lepidoptera	Heliothis virescens	larvae	3	no	no	ingestion	7616,0-12978,0	9937	7616,0	12978,0	#VALUE!	ppm	LC50	52	9937	7616,0	12978,0	5362	ppm	7616,0-12978,0	TRUE
10.1+A937:E937093/jee/86.3.706	1993	23.15705493111829, 113.35368109663138	Rhododendron molle	ericaceae	Malathion	other	C10H19O6PS2	lepidoptera	Heliothis virescens	larvae	3	no	no	ingestion	10,0- 15,6	12.5	10,0	15,6	#VALUE!	ppm	LC50	52	12.5	10,0	15,6	5.6	ppm	10,0- 15,6	TRUE
10.1+A937:E937093/jee/86.3.706	1993	23.15705493111829, 113.35368109663138	Rhododendron molle	ericaceae	Acephate	other	C4H10NO3PS	lepidoptera	Heliothis virescens	larvae	3	no	no	ingestion	6,3- 16,9	10.4	6,3	16,9	#VALUE!	ppm	LC50	52	10.4	6,3	16,9	10.6	ppm	6,3- 16,9	TRUE
10.1002/cbdv.200800345	2008	32.10536000738566, 76.55673460901161	NA	NA	Anethole	other	C10H12O	lepidoptera	Spodoptera litura	larvae	2	no	no	ingestion	7,5 - 11,3	9.4	7,5	11,3	#VALUE!	mg/insectcm2	LC50	30	9400	7500	11300	3800	μg/cm2	7,5 - 11,3	TRUE
10.1002/cbdv.200800345	2008	32.10536000738566, 76.55673460901161	NA	NA	isosafrole	other	C10H10O2	lepidoptera	Spodoptera litura	larvae	2	no	no	ingestion	1,5 - 2,7	2.1	1,5	2,7	#VALUE!	mg/insectcm2	LC50	30	2100	1500	2700	1200	μg/cm2	1,5 - 2,7	TRUE
10.1002/cbdv.200800345	2008	32.10536000738566, 76.55673460901161	NA	NA	Safrole	other	C10H10O2	lepidoptera	Spodoptera litura	larvae	2	no	no	ingestion	7,4 - 9,5	8.5	7,4	9,5	#VALUE!	mg/insectcm2	LC50	30	8500	7400	9500	2100	μg/cm2	7,4 - 9,5	TRUE
10.1002/cbdv.200800345	2008	32.10536000738566, 76.55673460901161	NA	NA	dihydrosafrole	other	C10H12O2	lepidoptera	Spodoptera litura	larvae	2	no	no	ingestion	2,3 - 4,1	3.2	2,3	4,1	#VALUE!	mg/insectcm2	LC50	30	3200	2300	4100	1800	μg/cm2	2,3 - 4,1	TRUE
10.1002/hlca.201500232	2015	40.004399217358745, 116.3529772683037	Elsholtzia ciliate	lamiaceae	(R)-Carvone	terpenoid	C10H14O	psocoptera	Liposcelis bostrychophila	adult	NA	no	no	fumigation	388,9 - 438,9	417.4	388,9	438,9	#VALUE!	µg/L	LC50	50	417.4	388,9	438,9	50	µg/L	388,9 - 438,9	TRUE
10.1002/hlca.201500232	2015	40.004399217358745, 116.3529772683037	Elsholtzia ciliate	lamiaceae	Dehydroelsholtzia ketone	other	C10H12O2	psocoptera	Liposcelis bostrychophila	adult	NA	no	no	fumigation	622,5 - 684,6	658.2	622,5	684,6	#VALUE!	µg/L	LC50	50	658.2	622,5	684,6	62.1	µg/L	622,5 - 684,6	TRUE
10.1002/hlca.201500232	2015	40.004399217358745, 116.3529772683037	Elsholtzia ciliate	lamiaceae	Elsholtzia keton	other	C10H14O2	psocoptera	Liposcelis bostrychophila	adult	NA	no	no	fumigation	509,6-581,5	547.3	509,6	581,5	#VALUE!	µg/L	LC50	50	547.3	509,6	581,5	71.9	µg/L	509,6-581,5	TRUE
10.1002/hlca.201500232	2015	40.004399217358745, 116.3529772683037	Elsholtzia ciliate	lamiaceae	(R)-Carvone	terpenoid	C10H14O	psocoptera	Liposcelis bostrychophila	adult	NA	no	no	contact	53,1 - 60,7	57	53,1	60,7	#VALUE!	µg/cm2	LD50	50	57	53,1	60,7	7.6	μg/cm2	53,1 - 60,7	TRUE
10.1002/hlca.201500232	2015	40.004399217358745, 116.3529772683037	Elsholtzia ciliate	lamiaceae	Dehydroelsholtzia ketone	other	C10H12O2	psocoptera	Liposcelis bostrychophila	adult	NA	no	no	contact	142,5 - 161,8	151.5	142,5	161,8	#VALUE!	µg/cm2	LD50	50	151.5	142,5	161,8	19.3	μg/cm2	142,5 - 161,8	TRUE
10.1002/hlca.201500232	2015	40.004399217358745, 116.3529772683037	Elsholtzia ciliate	lamiaceae	Elsholtzia keton	other	C10H14O2	psocoptera	Liposcelis bostrychophila	adult	NA	no	no	contact	181,3 - 205,8	194.1	181,3	205,8	#VALUE!	µg/cm2	LD50	50	194.1	181,3	205,8	24.5	μg/cm2	181,3 - 205,8	TRUE
10.1002/jsfa.4263	2011	39.99840320122828, 116.31487618366371	Schizonpeta multifida	lamiaceae	Menthone	terpenoid	C10H18O	coleoptera	Sitophilus zeamais	adult	NA	no	no	topical	31,33-36,15	33.47	31,33	36,15	#VALUE!	µg/insect	LD50	30	33.47	31,33	36,15	4.82	μg/insect	31,33-36,15	TRUE
10.1002/jsfa.4263	2011	39.99840320122828, 116.31487618366371	Schizonpeta multifida	lamiaceae	Pulegone	terpenoid	C10H16O	coleoptera	Sitophilus zeamais	adult	NA	no	no	topical	13,35-15,72	14.46	13,35	15,72	#VALUE!	µg/insect	LD50	30	14.46	13,35	15,72	2.37	μg/insect	13,35-15,72	TRUE
10.1002/jsfa.4263	2011	39.99840320122828, 116.31487618366371	Schizonpeta multifida	lamiaceae	Menthone	terpenoid	C10H18O	coleoptera	Tribolium castaneum	adult	NA	no	no	topical	2,13-3,21	2.67	2,13	3,21	#VALUE!	µg/insect	LD50	30	2.67	2,13	3,21	1.08	μg/insect	2,13-3,21	TRUE
10.1002/jsfa.4263	2011	39.99840320122828, 116.31487618366371	Schizonpeta multifida	lamiaceae	Pulegone	terpenoid	C10H16O	coleoptera	Tribolium castaneum	adult	NA	no	no	topical	1,03-1,97	1.55	1,03	1,97	#VALUE!	µg/insect	LD50	30	1.55	1,03	1,97	0.94	μg/insect	1,03-1,97	TRUE
10.1002/jsfa.4263	2011	39.99840320122828, 116.31487618366371	Schizonpeta multifida	lamiaceae	Menthone	terpenoid	C10H18O	coleoptera	Sitophilus zeamais	adult	NA	no	no	fumigation	9,46-11,39	10.32	9,46	11,39	#VALUE!	mg/cm3	LC50	30	10320	9460	11390	1930	μg/cm3	9,46-11,39	TRUE
10.1002/jsfa.4263	2011	39.99840320122828, 116.31487618366371	Schizonpeta multifida	lamiaceae	Pulegone	terpenoid	C10H16O	coleoptera	Sitophilus zeamais	adult	NA	no	no	fumigation	3,11-3,92	3.47	3,11	3,92	#VALUE!	mg/cm3	LC50	30	3470	3110	3920	810	μg/cm3	3,11-3,92	TRUE
10.1002/jsfa.4263	2011	39.99840320122828, 116.31487618366371	Schizonpeta multifida	lamiaceae	Menthone	terpenoid	C10H18O	coleoptera	Tribolium castaneum	adult	NA	no	no	fumigation	29,54-33,13	31.25	29,54	33,13	#VALUE!	mg/cm3	LC50	30	31250	29540	33130	3590	μg/cm3	29,54-33,13	TRUE
10.1002/jsfa.4263	2011	39.99840320122828, 116.31487618366371	Schizonpeta multifida	lamiaceae	Pulegone	terpenoid	C10H16O	coleoptera	Tribolium castaneum	adult	NA	no	no	fumigation	10,44-12,71	11.56	10,44	12,71	#VALUE!	mg/cm3	LC50	30	11560	10440	12710	2270	µg/L	10,44-12,71	TRUE
10.1002/ps.1267	2006	23.157015473443124, 113.35373474081328	Rhododendron molle	ericaceae	Rhodojaponin II	terpenoid	C20H32O6	lepidoptera	Pieris rapae	larvae	5	yes	no	ingestion	12,40-31,96	19.91	12,40	31,96	#VALUE!	mg/L	LC50	32	19910	12400	31960	19560	µg/L	12,40-31,96	TRUE
10.1002/ps.1267	2006	23.157015473443124, 113.35373474081328	Rhododendron molle	ericaceae	Rhodojaponin III	terpenoid	C20H32O6	lepidoptera	Pieris rapae	larvae	5	yes	no	ingestion	36,45-380,75	117.83	36,45	380,75	#VALUE!	mg/L	LC50	32	117830	36450	380750	344300	µg/L	36,45-380,75	TRUE
10.1002/ps.1267	2006	23.157015473443124, 113.35373474081328	Rhododendron molle	ericaceae	Toosendanin	terpenoid	C30H38O11	lepidoptera	Pieris rapae	larvae	5	yes	no	ingestion	18,72-86,99	40.38	18,72	86,99	#VALUE!	mg/L	LC50	32	40380	18720	86990	68270	µg/L	18,72-86,99	TRUE
10.1002/ps.1471	2008	50.08637730697117, 14.303256620332698	NA	NA	(2E, 6Z)-Nonadiena	other	C11H18O	coleoptera	Rhyzopertha dominica	adult	NA	yes	no	ingestion	2.63-2.89	2.76	2.63	2.89	0.26	mg/g	LC50	60	2760	2630	2890	260	μg/g	2.63-2.89	TRUE
10.1002/ps.1471	2008	50.08637730697117, 14.303256620332698	NA	NA	(2E, 6Z)-Nonadiena	other	C11H18O	coleoptera	Sitophilus granarius	adult	NA	yes	no	ingestion	0.305-0.575	0.44	0.305	0.575	0.27	mg/g	LC50	60	440	305	575	270	μg/g	0.305-0.575	TRUE
10.1002/ps.1471	2008	50.08637730697117, 14.303256620332698	NA	NA	(2E, 6Z)-Nonadiena	other	C11H18O	coleoptera	Sitophilus oryzae	adult	NA	yes	no	ingestion	0.855-1.065	0.96	0.855	1.065	0.21	mg/g	LC50	60	960	855	1065	210	μg/g	0.855-1.065	TRUE
10.1002/ps.1471	2008	50.08637730697117, 14.303256620332698	NA	NA	(2E, 6Z)-Nonadiena	other	C11H18O	coleoptera	Tribolium castaneum	adult	NA	yes	no	ingestion	0.565-0.795	0.68	0.565	0.795	0.23	mg/g	LC50	60	680	565	795	230	μg/g	0.565-0.795	TRUE
10.1002/ps.1471	2008	50.08637730697117, 14.303256620332698	NA	NA	(2E)-Nonenal	other	C9H16O	coleoptera	Rhyzopertha dominica	adult	NA	yes	no	ingestion	2.525-2.755	2.64	2.525	2.755	0.23	mg/g	LC50	60	2640	2525	2755	230	μg/g	2.525-2.755	TRUE
10.1002/ps.1471	2008	50.08637730697117, 14.303256620332698	NA	NA	(2E)-Nonenal	other	C9H16O	coleoptera	Sitophilus granarius	adult	NA	yes	no	ingestion	0.7-0.98	0.84	0.7	0.98	0.28	mg/g	LC50	60	840	700	980	280	μg/g	0.7-0.98	TRUE
10.1002/ps.1471	2008	50.08637730697117, 14.303256620332698	NA	NA	(2E)-Nonenal	other	C9H16O	coleoptera	Sitophilus oryzae	adult	NA	yes	no	ingestion	0.41-1.03	0.72	0.41	1.03	0.62	mg/g	LC50	60	720	410	1030	620	μg/g	0.41-1.03	TRUE
10.1002/ps.1471	2008	50.08637730697117, 14.303256620332698	NA	NA	(2E)-Nonenal	other	C9H16O	coleoptera	Tribolium castaneum	adult	NA	yes	no	ingestion	0.92-1.16	1.04	0.92	1.16	0.24	mg/g	LC50	60	1040	920	1160	240	μg/g	0.92-1.16	TRUE
10.1002/ps.1471	2008	50.08637730697117, 14.303256620332698	NA	NA	(2E)-Hexenal	other	C6H10O	coleoptera	Cryptolestes ferrugineus	adult	NA	yes	no	ingestion	3.22-3.42	3.32	3.22	3.42	0.2	mg/g	LC50	60	3320	3220	3420	200	μg/g	3.22-3.42	TRUE
10.1002/ps.1471	2008	50.08637730697117, 14.303256620332698	NA	NA	(2E)-Hexenal	other	C6H10O	coleoptera	Rhyzopertha dominica	adult	NA	yes	no	ingestion	2.74-3.02	2.88	2.74	3.02	0.28	mg/g	LC50	60	2880	2740	3020	280	μg/g	2.74-3.02	TRUE
10.1002/ps.1471	2008	50.08637730697117, 14.303256620332698	NA	NA	(2E)-Hexenal	other	C6H10O	coleoptera	Sitophilus granarius	adult	NA	yes	no	ingestion	0.705-0.975	0.84	0.705	0.975	0.27	mg/g	LC50	60	840	705	975	270	μg/g	0.705-0.975	TRUE
10.1002/ps.1471	2008	50.08637730697117, 14.303256620332698	NA	NA	(2E)-Hexenal	other	C6H10O	coleoptera	Sitophilus oryzae	adult	NA	yes	no	ingestion	2.83-3.01	2.92	2.83	3.01	0.18	mg/g	LC50	60	2920	2830	3010	180	μg/g	2.83-3.01	TRUE
10.1002/ps.1471	2008	50.08637730697117, 14.303256620332698	NA	NA	(2E)-Hexenal	other	C6H10O	coleoptera	Tribolium castaneum	adult	NA	yes	no	ingestion	0.595-0.845	0.72	0.595	0.845	0.25	mg/g	LC50	60	720	595	845	250	μg/g	0.595-0.845	TRUE
10.1002/ps.1471	2008	50.08637730697117, 14.303256620332698	NA	NA	(2E, 6Z)-Nonadiena	other	C11H18O	coleoptera	Cryptolestes ferrugineus	adult	NA	yes	no	fumigation	3.32-3.6	3.46	3.32	3.6	0.28	mg/L	LC50	60	3460	3320	3600	280	µg/L	3.32-3.6	TRUE
10.1002/ps.1471	2008	50.08637730697117, 14.303256620332698	NA	NA	(2E, 6Z)-Nonadiena	other	C11H18O	coleoptera	Tribolium castaneum	adult	NA	yes	no	fumigation	24.37-24.55	24.46	24.37	24.55	0.18	mg/L	LC50	60	24460	24370	24550	180	µg/L	24.37-24.55	TRUE
10.1002/ps.1471	2008	50.08637730697117, 14.303256620332698	NA	NA	(2E)-Nonenal	other	C9H16O	coleoptera	Cryptolestes ferrugineus	adult	NA	yes	no	fumigation	4.805-5.035	4.92	4.805	5.035	0.23	mg/L	LC50	60	4920	4805	5035	230	µg/L	4.805-5.035	TRUE
10.1002/ps.1471	2008	50.08637730697117, 14.303256620332698	NA	NA	(2E)-Nonenal	other	C9H16O	coleoptera	Rhyzopertha dominica	adult	NA	yes	no	fumigation	85.14-85.76	85.45	85.14	85.76	0.62	mg/L	LC50	60	85450	85140	85760	620	µg/L	85.14-85.76	TRUE
10.1002/ps.1471	2008	50.08637730697117, 14.303256620332698	NA	NA	(2E)-Nonenal	other	C9H16O	coleoptera	Sitophilus granarius	adult	NA	yes	no	fumigation	36.925-37.115	37.02	36.925	37.115	0.19	mg/L	LC50	60	37020	36925	37115	190	µg/L	36.925-37.115	TRUE
10.1002/ps.1471	2008	50.08637730697117, 14.303256620332698	NA	NA	(2E)-Nonenal	other	C9H16O	coleoptera	Sitophilus oryzae	adult	NA	yes	no	fumigation	174.435-174.825	174.63	174.435	174.825	0.39	mg/L	LC50	60	174630	174435	174825	390	µg/L	174.435-174.825	TRUE
10.1002/ps.1471	2008	50.08637730697117, 14.303256620332698	NA	NA	(2E)-Hexenal	other	C6H10O	coleoptera	Cryptolestes ferrugineus	adult	NA	yes	no	fumigation	4.805-5.035	4.92	4.805	5.035	0.23	mg/L	LC50	60	4920	4805	5035	230	µg/L	4.805-5.035	TRUE
10.1002/ps.1471	2008	50.08637730697117, 14.303256620332698	NA	NA	(2E)-Hexenal	other	C6H10O	coleoptera	Rhyzopertha dominica	adult	NA	yes	no	fumigation	14.13-14.37	14.25	14.13	14.37	0.24	mg/L	LC50	60	14250	14130	14370	240	µg/L	14.13-14.37	TRUE
10.1002/ps.1471	2008	50.08637730697117, 14.303256620332698	NA	NA	(2E)-Hexenal	other	C6H10O	coleoptera	Sitophilus granarius	adult	NA	yes	no	fumigation	4.985-5.215	5.1	4.985	5.215	0.23	mg/L	LC50	60	5100	4985	5215	230	µg/L	4.985-5.215	TRUE
10.1002/ps.1471	2008	50.08637730697117, 14.303256620332698	NA	NA	(2E)-Hexenal	other	C6H10O	coleoptera	Sitophilus oryzae	adult	NA	yes	no	fumigation	25.89-26.05	25.97	25.89	26.05	0.16	mg/L	LC50	60	25970	25890	26050	160	µg/L	25.89-26.05	TRUE
10.1002/ps.1471	2008	50.08637730697117, 14.303256620332698	NA	NA	(2E)-Hexenal	other	C6H10O	coleoptera	Tribolium castaneum	adult	NA	yes	no	fumigation	3.4-3.64	3.52	3.4	3.64	0.24	mg/L	LC50	60	3520	3400	3640	240	µg/L	3.4-3.64	TRUE
10.1002/ps.2112	2010	40.02691929009683, 116.28222854081464	Chenopodium ambrosioides	amaranthaceae	Ascaridole	terpenoid	C10H16O2	coleoptera	Sitophilus zeamais	adult	NA	no	no	fumigation	0,77-0,93	0.84	0,77	0,93	#VALUE!	mg/L air	LC50	60	840	770	930	160	µg/L air	0,77-0,93	TRUE
10.1002/ps.2112	2010	40.02691929009683, 116.28222854081464	Chenopodium ambrosioides	amaranthaceae	δ-4-Carene	terpene	C10H16	coleoptera	Sitophilus zeamais	adult	NA	no	no	fumigation	13,22-15,02	14.02	13,22	15,02	#VALUE!	mg/L air	LC50	60	14020	13220	15020	1800	µg/L air	13,22-15,02	TRUE
10.1002/ps.2112	2010	40.02691929009683, 116.28222854081464	Chenopodium ambrosioides	amaranthaceae	ρ-Cymene	terpene	C10H14O	coleoptera	Sitophilus zeamais	adult	NA	no	no	fumigation	21,17-26,06	23.28	21,17	26,06	#VALUE!	mg/L air	LC50	60	23280	21170	26060	4890	µg/L air	21,17-26,06	TRUE
10.1002/ps.2112	2010	40.02691929009683, 116.28222854081464	Chenopodium ambrosioides	amaranthaceae	isoascaridole	terpenoid	C10H16O2	coleoptera	Sitophilus zeamais	adult	NA	no	no	fumigation	2,28-15,02	2.45	2,28	15,02	#VALUE!	mg/L air	LC50	60	2450	2280	15020	12740	µg/L air	2,28-15,02	TRUE
10.1002/ps.2112	2010	40.02691929009683, 116.28222854081464	Chenopodium ambrosioides	amaranthaceae	α-Terpinene	terpene	C10H16	coleoptera	Sitophilus zeamais	adult	NA	no	no	fumigation	5,37-5,95	5.46	5,37	5,95	#VALUE!	mg/L air	LC50	60	5460	5370	5950	580	µg/L air	5,37-5,95	TRUE
10.1002/ps.2112	2010	40.02691929009683, 116.28222854081464	Chenopodium ambrosioides	amaranthaceae	Ascaridole	terpenoid	C10H16O2	coleoptera	Sitophilus zeamais	adult	NA	no	no	topical	0,60-2,81	0.86	0,60	2,81	#VALUE!	μg/g	LD50	60	0.86	0,60	2,81	2.21	μg/g	0,60-2,81	TRUE
10.1002/ps.2112	2010	40.02691929009683, 116.28222854081464	Chenopodium ambrosioides	amaranthaceae	δ-4-Carene	terpene	C10H16	coleoptera	Sitophilus zeamais	adult	NA	no	no	topical	2,68-5,73	3.55	2,68	5,73	#VALUE!	μg/g	LD50	60	3.55	2,68	5,73	3.05	μg/g	2,68-5,73	TRUE
10.1002/ps.2112	2010	40.02691929009683, 116.28222854081464	Chenopodium ambrosioides	amaranthaceae	isoascaridole	terpenoid	C10H16O2	coleoptera	Sitophilus zeamais	adult	NA	no	no	topical	2,05-2,29	2.16	2,05	2,29	#VALUE!	μg/g	LD50	60	2.16	2,05	2,29	0.24	μg/g	2,05-2,29	TRUE
10.1002/ps.2112	2010	40.02691929009683, 116.28222854081464	Chenopodium ambrosioides	amaranthaceae	α-Terpinene	terpene	C10H16	coleoptera	Sitophilus zeamais	adult	NA	no	no	topical	3,23-3,75	3.47	3,23	3,75	#VALUE!	μg/g	LD50	60	3.47	3,23	3,75	0.52	μg/g	3,23-3,75	TRUE
10.1002/ps.4098	2015	37.45669684727381, 126.95003849704585	Lavandula angustifolia	lamiaceae	Linalool	terpenoid	C10H18O	lepidoptera	Plutella xylostella	larvae	3	yes	no	fumigation	0,014-0,018	0.016	0,014	0,018	#VALUE!	mg/cm3	LC50	60	16	14	18	4	μg/cm3	0,014-0,018	TRUE
10.1002/ps.4098	2015	37.45669684727381, 126.95003849704585	Lavandula angustifolia	lamiaceae	Linalool oxide	terpenoid	C10H18O2	lepidoptera	Plutella xylostella	larvae	3	yes	no	fumigation	0,015-0,018	0.016	0,015	0,018	#VALUE!	mg/cm3	LC50	60	16	15	18	3	μg/cm3	0,015-0,018	TRUE
10.1002/ps.4098	2015	37.45669684727381, 126.95003849704585	Lavandula angustifolia	lamiaceae	(-)-terpinen-4-ol	terpenoid	C10H18O	lepidoptera	Plutella xylostella	larvae	3	yes	no	fumigation	0,016-0,021	0.018	0,016	0,021	#VALUE!	mg/cm3	LC50	60	18	16	21	5	μg/cm3	0,016-0,021	TRUE
10.1002/ps.4098	2015	37.45669684727381, 126.95003849704585	Lavandula angustifolia	lamiaceae	(1S)-(-)-camphor	terpenoid	C10H16O	lepidoptera	Plutella xylostella	larvae	3	yes	no	fumigation	0,017-0,022	0.019	0,017	0,022	#VALUE!	mg/cm3	LC50	60	19	17	22	5	μg/cm3	0,017-0,022	TRUE
10.1002/ps.4098	2015	37.45669684727381, 126.95003849704585	Lavandula angustifolia	lamiaceae	(1R)-(+)-Camphor	terpenoid	C10H16O	lepidoptera	Plutella xylostella	larvae	3	yes	no	fumigation	0,020-0,028	0.024	0,020	0,028	#VALUE!	mg/cm3	LC50	60	24	20	28	8	μg/cm3	0,020-0,028	TRUE
10.1002/ps.4098	2015	37.45669684727381, 126.95003849704585	Lavandula angustifolia	lamiaceae	1,8-Cineole	terpenoid	C10H18O	lepidoptera	Plutella xylostella	larvae	3	yes	no	fumigation	0,031-0,044	0.037	0,031	0,044	#VALUE!	mg/cm3	LC50	60	37	31	44	13	μg/cm3	0,031-0,044	TRUE
10.1002/ps.4098	2015	37.45669684727381, 126.95003849704585	Lavandula angustifolia	lamiaceae	ρ-Cymene	terpene	C10H14O	lepidoptera	Plutella xylostella	larvae	3	yes	no	fumigation	0,034-0,043	0.038	0,034	0,043	#VALUE!	mg/cm3	LC50	60	38	34	43	9	μg/cm3	0,034-0,043	TRUE
10.1002/ps.4098	2015	37.45669684727381, 126.95003849704585	Lavandula angustifolia	lamiaceae	(1R)-(+)-α-pinene	terpene	C10H16	lepidoptera	Plutella xylostella	larvae	3	yes	no	fumigation	0,042-0,047	0.045	0,042	0,047	#VALUE!	mg/cm3	LC50	60	45	42	47	5	μg/cm3	0,042-0,047	TRUE
10.1002/ps.4098	2015	37.45669684727381, 126.95003849704585	Lavandula angustifolia	lamiaceae	(1R)-(+)-β-pinene	terpene	C10H16	lepidoptera	Plutella xylostella	larvae	3	yes	no	fumigation	0,040-0,052	0.046	0,040	0,052	#VALUE!	mg/cm3	LC50	60	46	40	52	12	μg/cm3	0,040-0,052	TRUE
10.1002/ps.4098	2015	37.45669684727381, 126.95003849704585	Lavandula angustifolia	lamiaceae	(1S)-(-)-α-pinene	terpene	C10H16	lepidoptera	Plutella xylostella	larvae	3	yes	no	fumigation	0,047-0,057	0.052	0,047	0,057	#VALUE!	mg/cm3	LC50	60	52	47	57	10	μg/cm3	0,047-0,057	TRUE
10.1002/ps.4098	2015	37.45669684727381, 126.95003849704585	Lavandula angustifolia	lamiaceae	(1S)-(-)-β-pinene	terpene	C10H16	lepidoptera	Plutella xylostella	larvae	3	yes	no	fumigation	0,053-0,062	0.057	0,053	0,062	#VALUE!	mg/cm3	LC50	60	57	53	62	9	μg/cm3	0,053-0,062	TRUE
10.1002/ps.4098	2015	37.45669684727381, 126.95003849704585	Lavandula angustifolia	lamiaceae	Camphene	terpene	C10H16	lepidoptera	Plutella xylostella	larvae	3	yes	no	fumigation	0,067-0,080	0.074	0,067	0,080	#VALUE!	mg/cm3	LC50	60	74	67	80	13	μg/cm3	0,067-0,080	TRUE
10.1002/ps.4098	2015	37.45669684727381, 126.95003849704585	Lavandula angustifolia	lamiaceae	α-terpineol	terpenoid	C10H18O	lepidoptera	Plutella xylostella	larvae	3	yes	no	fumigation	0,073-0,080	0.076	0,073	0,080	#VALUE!	mg/cm3	LC50	60	76	73	80	7	μg/cm3	0,073-0,080	TRUE
10.1002/ps.4098	2015	37.45669684727381, 126.95003849704585	Lavandula angustifolia	lamiaceae	(R)-(-)-α-phelladrene	terpene	C10H16	lepidoptera	Plutella xylostella	larvae	3	yes	no	fumigation	0,071-0,110	0.087	0,071	0,110	#VALUE!	mg/cm3	LC50	60	87	71	110	39	μg/cm3	0,071-0,110	TRUE
10.1002/ps.4098	2015	37.45669684727381, 126.95003849704585	Lavandula angustifolia	lamiaceae	(1S)-(-)-borneol	terpenoid	C10H18O	lepidoptera	Plutella xylostella	larvae	3	yes	no	fumigation	0,116-0,128	0.121	0,116	0,128	#VALUE!	mg/cm3	LC50	60	121	116	128	12	μg/cm3	0,116-0,128	TRUE
10.1002/ps.4098	2015	37.45669684727381, 126.95003849704585	Lavandula angustifolia	lamiaceae	Linalool	terpenoid	C10H18O	lepidoptera	Plutella xylostella	larvae	3	yes	no	fumigation	0,018-0,024	0.021	0,018	0,024	#VALUE!	mg/cm3	LC50	60	21	18	24	6	μg/cm3	0,018-0,024	TRUE
10.1002/ps.4098	2015	37.45669684727381, 126.95003849704585	Lavandula angustifolia	lamiaceae	Linalool oxide	terpenoid	C10H18O2	lepidoptera	Plutella xylostella	larvae	3	yes	no	fumigation	0,019-0,029	0.024	0,019	0,029	#VALUE!	mg/cm3	LC50	60	24	19	29	10	μg/cm3	0,019-0,029	TRUE
10.1002/ps.4098	2015	37.45669684727381, 126.95003849704585	Lavandula angustifolia	lamiaceae	(-)-terpinen-4-ol	terpenoid	C10H18O	lepidoptera	Plutella xylostella	larvae	3	yes	no	fumigation	0,018-0,024	0.02	0,018	0,024	#VALUE!	mg/cm3	LC50	60	20	18	24	6	μg/cm3	0,018-0,024	TRUE
10.1002/ps.4098	2015	37.45669684727381, 126.95003849704585	Lavandula angustifolia	lamiaceae	(1S)-(-)-camphor	terpenoid	C10H16O	lepidoptera	Plutella xylostella	larvae	3	yes	no	fumigation	0,019-0,025	0.022	0,019	0,025	#VALUE!	mg/cm3	LC50	60	22	19	25	6	μg/cm3	0,019-0,025	TRUE
10.1002/ps.4098	2015	37.45669684727381, 126.95003849704585	Lavandula angustifolia	lamiaceae	(1R)-(+)-Camphor	terpenoid	C10H16O	lepidoptera	Plutella xylostella	larvae	3	yes	no	fumigation	0,027-0,032	0.029	0,027	0,032	#VALUE!	mg/cm3	LC50	60	29	27	32	5	μg/cm3	0,027-0,032	TRUE
10.1002/ps.4098	2015	37.45669684727381, 126.95003849704585	Lavandula angustifolia	lamiaceae	1,8-Cineole	terpenoid	C10H18O	lepidoptera	Plutella xylostella	larvae	3	yes	no	fumigation	0,026-0,032	0.029	0,026	0,032	#VALUE!	mg/cm3	LC50	60	29	26	32	6	μg/cm3	0,026-0,032	TRUE
10.1002/ps.4098	2015	37.45669684727381, 126.95003849704585	Lavandula angustifolia	lamiaceae	ρ-Cymene	terpene	C10H14O	lepidoptera	Plutella xylostella	larvae	3	yes	no	fumigation	0,031-0,045	0.037	0,031	0,045	#VALUE!	mg/cm3	LC50	60	37	31	45	14	μg/cm3	0,031-0,045	TRUE
10.1002/ps.4098	2015	37.45669684727381, 126.95003849704585	Lavandula angustifolia	lamiaceae	(1R)-(+)-α-pinene	terpene	C10H16	lepidoptera	Plutella xylostella	larvae	3	yes	no	fumigation	0,041-0,053	0.047	0,041	0,053	#VALUE!	mg/cm3	LC50	60	47	41	53	12	μg/cm3	0,041-0,053	TRUE
10.1002/ps.4098	2015	37.45669684727381, 126.95003849704585	Lavandula angustifolia	lamiaceae	(1R)-(+)-β-pinene	terpene	C10H16	lepidoptera	Plutella xylostella	larvae	3	yes	no	fumigation	0,031-0,084	0.058	0,031	0,084	#VALUE!	mg/cm3	LC50	60	58	31	84	53	μg/cm3	0,031-0,084	TRUE
10.1002/ps.4098	2015	37.45669684727381, 126.95003849704585	Lavandula angustifolia	lamiaceae	(1S)-(-)-α-pinene	terpene	C10H16	lepidoptera	Plutella xylostella	larvae	3	yes	no	fumigation	0,030-0,052	0.04	0,030	0,052	#VALUE!	mg/cm3	LC50	60	40	30	52	22	μg/cm3	0,030-0,052	TRUE
10.1002/ps.4098	2015	37.45669684727381, 126.95003849704585	Lavandula angustifolia	lamiaceae	(1S)-(-)-β-pinene	terpene	C10H16	lepidoptera	Plutella xylostella	larvae	3	yes	no	fumigation	0,050-0,082	0.063	0,050	0,082	#VALUE!	mg/cm3	LC50	60	63	50	82	32	μg/cm3	0,050-0,082	TRUE
10.1002/ps.4098	2015	37.45669684727381, 126.95003849704585	Lavandula angustifolia	lamiaceae	Camphene	terpene	C10H16	lepidoptera	Plutella xylostella	larvae	3	yes	no	fumigation	0,055-0,066	0.06	0,055	0,066	#VALUE!	mg/cm3	LC50	60	60	55	66	11	μg/cm3	0,055-0,066	TRUE
10.1002/ps.4098	2015	37.45669684727381, 126.95003849704585	Lavandula angustifolia	lamiaceae	α-terpineol	terpenoid	C10H18O	lepidoptera	Plutella xylostella	larvae	3	yes	no	fumigation	0,059-0,077	0.069	0,059	0,077	#VALUE!	mg/cm3	LC50	60	69	59	77	18	μg/cm3	0,059-0,077	TRUE
10.1002/ps.4098	2015	37.45669684727381, 126.95003849704585	Lavandula angustifolia	lamiaceae	(R)-(-)-α-phelladrene	terpene	C10H16	lepidoptera	Plutella xylostella	larvae	3	yes	no	fumigation	0,098-0,124	0.109	0,098	0,124	#VALUE!	mg/cm3	LC50	60	109	98	124	26	μg/cm3	0,098-0,124	TRUE
10.1002/ps.4098	2015	37.45669684727381, 126.95003849704585	Lavandula angustifolia	lamiaceae	(1S)-(-)-borneol	terpenoid	C10H18O	lepidoptera	Plutella xylostella	larvae	3	yes	no	fumigation	0,133-0,147	0.14	0,133	0,147	#VALUE!	mg/cm3	LC50	60	140	133	147	14	μg/cm3	0,133-0,147	TRUE
10.1002/ps.4098	2015	37.45669684727381, 126.95003849704585	Lavandula angustifolia	lamiaceae	(-)-terpinen-4-ol	terpenoid	C10H18O	lepidoptera	Plutella xylostella	larvae	3	yes	no	contact	0,0429-0,0549	0.0405	0,0429	0,0549	#VALUE!	mg/cm2	LC50	60	40.5	42.9	54.9	12	μg/cm2	0,0429-0,0549	TRUE
10.1002/ps.4098	2015	37.45669684727381, 126.95003849704585	Lavandula angustifolia	lamiaceae	Linalool	terpenoid	C10H18O	lepidoptera	Plutella xylostella	larvae	3	yes	no	contact	0,0438-0,0609	0.0489	0,0438	0,0609	#VALUE!	mg/cm2	LC50	60	48.9	43.8	60.9	17.1	μg/cm2	0,0438-0,0609	TRUE
10.1002/ps.4098	2015	37.45669684727381, 126.95003849704585	Lavandula angustifolia	lamiaceae	Linalool oxide	terpenoid	C10H18O2	lepidoptera	Plutella xylostella	larvae	3	yes	no	contact	0,0651-0,0829	0.0521	0,0651	0,0829	#VALUE!	mg/cm2	LC50	60	52.1	65.1	82.9	17.8	μg/cm2	0,0651-0,0829	TRUE
10.1002/ps.4098	2015	37.45669684727381, 126.95003849704585	Lavandula angustifolia	lamiaceae	(1S)-(-)-camphor	terpenoid	C10H16O	lepidoptera	Plutella xylostella	larvae	3	yes	no	contact	0,1241-0,1519	0.0737	0,1241	0,1519	#VALUE!	mg/cm2	LC50	60	73.7	124.1	151.9	27.8	μg/cm2	0,1241-0,1519	TRUE
10.1002/ps.4098	2015	37.45669684727381, 126.95003849704585	Lavandula angustifolia	lamiaceae	ρ-Cymene	terpene	C10H14O	lepidoptera	Plutella xylostella	larvae	3	yes	no	contact	0,1342-0,1821	0.1388	0,1342	0,1821	#VALUE!	mg/cm2	LC50	60	138.8	134.2	182.1	47.9	μg/cm2	0,1342-0,1821	TRUE
10.1002/ps.4098	2015	37.45669684727381, 126.95003849704585	Lavandula angustifolia	lamiaceae	1,8-Cineole	terpenoid	C10H18O	lepidoptera	Plutella xylostella	larvae	3	yes	no	contact	0,4235-0,4748	0.1552	0,4235	0,4748	#VALUE!	mg/cm2	LC50	60	155.2	423.5	474.8	51.3	μg/cm2	0,4235-0,4748	TRUE
10.1002/ps.4098	2015	37.45669684727381, 126.95003849704585	Lavandula angustifolia	lamiaceae	(1R)-(+)-α-pinene	terpene	C10H16	lepidoptera	Plutella xylostella	larvae	3	yes	no	contact	0,0042-0,0069	0.4486	0,0042	0,0069	#VALUE!	mg/cm2	LC50	60	448.6	4.2	6.9	2.7	μg/cm2	0,0042-0,0069	TRUE
10.1002/ps.4098	2015	37.45669684727381, 126.95003849704585	Lavandula angustifolia	lamiaceae	(1S)-(-)-borneol	terpenoid	C10H18O	lepidoptera	Plutella xylostella	larvae	3	yes	no	contact	0,0443-0,0637	0.0538	0,0443	0,0637	#VALUE!	mg/cm2	LC50	60	53.8	44.3	63.7	19.4	μg/cm2	0,0443-0,0637	TRUE
10.1002/ps.4098	2015	37.45669684727381, 126.95003849704585	Lavandula angustifolia	lamiaceae	(-)-terpinen-4-ol	terpenoid	C10H18O	lepidoptera	Plutella xylostella	larvae	3	yes	no	contact	0,0491-0,0692	0.0582	0,0491	0,0692	#VALUE!	mg/cm2	LC50	60	58.2	49.1	69.2	20.1	μg/cm2	0,0491-0,0692	TRUE
10.1002/ps.4098	2015	37.45669684727381, 126.95003849704585	Lavandula angustifolia	lamiaceae	Linalool	terpenoid	C10H18O	lepidoptera	Plutella xylostella	larvae	3	yes	no	contact	0,0576-0,0751	0.0654	0,0576	0,0751	#VALUE!	mg/cm2	LC50	60	65.4	57.6	75.1	17.5	μg/cm2	0,0576-0,0751	TRUE
10.1002/ps.4098	2015	37.45669684727381, 126.95003849704585	Lavandula angustifolia	lamiaceae	Linalool oxide	terpenoid	C10H18O2	lepidoptera	Plutella xylostella	larvae	3	yes	no	contact	0,0576-0,1109	0.0816	0,0576	0,1109	#VALUE!	mg/cm2	LC50	60	81.6	57.6	110.9	53.3	μg/cm2	0,0576-0,1109	TRUE
10.1002/ps.4098	2015	37.45669684727381, 126.95003849704585	Lavandula angustifolia	lamiaceae	(1S)-(-)-camphor	terpenoid	C10H16O	lepidoptera	Plutella xylostella	larvae	3	yes	no	contact	0,1454-0,1719	0.1586	0,1454	0,1719	#VALUE!	mg/cm2	LC50	60	158.6	145.4	171.9	26.5	μg/cm2	0,1454-0,1719	TRUE
10.1002/ps.4098	2015	37.45669684727381, 126.95003849704585	Lavandula angustifolia	lamiaceae	ρ-Cymene	terpene	C10H14O	lepidoptera	Plutella xylostella	larvae	3	yes	no	contact	0,1477-0,2092	0.1726	0,1477	0,2092	#VALUE!	mg/cm2	LC50	60	172.6	147.7	209.2	61.5	μg/cm2	0,1477-0,2092	TRUE
10.1002/ps.4098	2015	37.45669684727381, 126.95003849704585	Lavandula angustifolia	lamiaceae	1,8-Cineole	terpenoid	C10H18O	lepidoptera	Plutella xylostella	larvae	3	yes	no	contact	0,4657-0,5439	0.4996	0,4657	0,5439	#VALUE!	mg/cm2	LC50	60	499.6	465.7	543.9	78.2	μg/cm2	0,4657-0,5439	TRUE
10.1002/ps.4098	2015	37.45669684727381, 126.95003849704585	Lavandula angustifolia	lamiaceae	(1R)-(+)-α-pinene	terpene	C10H16	lepidoptera	Plutella xylostella	larvae	3	yes	no	contact	0,0050-0,0084	0.0068	0,0050	0,0084	#VALUE!	mg/cm2	LC50	60	6.8	5	8.4	3.4	μg/cm2	0,0050-0,0084	TRUE
10.1002/ps.4801	2017	-10.926278142782934, -37.10251008813147	Aristolochia trilobata	Aristolochiaceae	ρ-Cymene	other	C10H14	diptera	Aedes aegypti	larvae	3	no	no	contact	88,98-104,58	97.89	88,98	104,58	#VALUE!	ppm	LD50	80	97.89	88,98	104,58	15.6	ppm	88,98-104,58	TRUE
10.1002/ps.4801	2017	-10.926278142782934, -37.10251008813147	Aristolochia trilobata	Aristolochiaceae	Limonene	terpene	C10H16	diptera	Aedes aegypti	larvae	3	no	no	contact	72,00-76,61	74.35	72,00	76,61	#VALUE!	ppm	LD50	80	74.35	72,00	76,61	4.61	ppm	72,00-76,61	TRUE
10.1002/ps.4801	2017	-10.926278142782934, -37.10251008813147	Aristolochia trilobata	Aristolochiaceae	Linalool	terpenoid	C10H18O	diptera	Aedes aegypti	larvae	3	no	no	contact	233,21-244,09	238.8	233,21	244,09	#VALUE!	ppm	LD50	80	238.8	233,21	244,09	10.88	ppm	233,21-244,09	TRUE
10.1002/ps.5926	2020	-4.482199386284518, -43.92782216878655	NA	NA	Eugenol	phenolic	C10H12O2	coleoptera	Callosobruchus maculatus	adult	NA	no	yes	contact	114,55-135,98	125.18	114,55	135,98	#VALUE!	ppm	LC50	40	125.18	114,55	135,98	21.43	ppm	114,55-135,98	TRUE
10.1002/ps.5926	2020	-4.482199386284518, -43.92782216878655	NA	NA	Geraniol	terpenoid	C10H18O	coleoptera	Callosobruchus maculatus	adult	NA	no	yes	contact	49,43-100,84	77.42	49,43	100,84	#VALUE!	ppm	LC50	40	77.42	49,43	100,84	51.41	ppm	49,43-100,84	TRUE
10.1002/ps.5926	2020	-4.482199386284518, -43.92782216878655	NA	NA	trans-Anethole	other	C10H12O	coleoptera	Callosobruchus maculatus	adult	NA	no	yes	contact	58,58-63,29	60.99	58,58	63,29	#VALUE!	ppm	LC50	40	60.99	58,58	63,29	4.71	ppm	58,58-63,29	TRUE
10.1007/s00217-014-2242-8	2014	39.96211814608197, 116.36650826037534	Perilla frutescens	lamiaceae	2-Furyl Methyl ketone	other	C6H602	coleoptera	Tribolium castaneum	adult	NA	no	yes	topical	2,84-3,25	3.04	2,84	3,25	#VALUE!	µg/insect	LD50	50	3.04	2,84	3,25	0.41	μg/insect	2,84-3,25	TRUE
10.1007/s00217-014-2242-8	2014	39.96211814608197, 116.36650826037534	Perilla frutescens	lamiaceae	Limonene	terpene	C10H16	coleoptera	Tribolium castaneum	adult	NA	no	yes	topical	12,88-17,04	14.97	12,88	17,04	#VALUE!	µg/insect	LD50	50	14.97	12,88	17,04	4.16	μg/insect	12,88-17,04	TRUE
10.1007/s00217-014-2242-8	2014	39.96211814608197, 116.36650826037534	Perilla frutescens	lamiaceae	2-Furyl Methyl ketone	other	C6H602	psocoptera	Lasioderma serricorne	adult	NA	no	yes	topical	6,27-7,10	6.67	6,27	7,10	#VALUE!	µg/insect	LD50	50	6.67	6,27	7,10	0.83	μg/insect	6,27-7,10	TRUE
10.1007/s00217-014-2242-8	2014	39.96211814608197, 116.36650826037534	Perilla frutescens	lamiaceae	Limonene	terpene	C10H16	psocoptera	Lasioderma serricorne	adult	NA	no	yes	topical	11,63-16,18	13.66	11,63	16,18	#VALUE!	µg/insect	LD50	50	13.66	11,63	16,18	4.55	μg/insect	11,63-16,18	TRUE
10.1007/s00217-014-2242-8	2014	39.96211814608197, 116.36650826037534	Perilla frutescens	lamiaceae	2-Furyl Methyl ketone	other	C6H602	coleoptera	Tribolium castaneum	adult	NA	no	yes	fumigation	1,29-1,36	1.32	1,29	1,36	#VALUE!	mg/L air	LC50	50	1320	1290	1360	70	µg/L air	1,29-1,36	TRUE
10.1007/s00217-014-2242-8	2014	39.96211814608197, 116.36650826037534	Perilla frutescens	lamiaceae	Limonene	terpene	C10H16	coleoptera	Tribolium castaneum	adult	NA	no	yes	fumigation	5,38-7,05	6.21	5,38	7,05	#VALUE!	mg/L air	LC50	50	6210	5380	7050	1670	µg/L air	5,38-7,05	TRUE
10.1007/s00217-014-2242-8	2014	39.96211814608197, 116.36650826037534	Perilla frutescens	lamiaceae	2-Furyl Methyl ketone	other	C6H602	psocoptera	Lasioderma serricorne	adult	NA	no	yes	fumigation	0,80-0,93	0.86	0,80	0,93	#VALUE!	mg/L air	LC50	50	860	800	930	130	µg/L air	0,80-0,93	TRUE
10.1007/s00217-014-2242-8	2014	39.96211814608197, 116.36650826037534	Perilla frutescens	lamiaceae	Limonene	terpene	C10H16	psocoptera	Lasioderma serricorne	adult	NA	no	yes	fumigation	12,41-15,76	14.07	12,41	15,76	#VALUE!	mg/L air	LC50	50	14070	12410	15760	3350	µg/L air	12,41-15,76	TRUE
10.1007/s00436-015-4315-4	2015	-34.55518781536374, -58.503244716312764	Geranium maculatum	geraniaceae	Citronellool	terpenoid	C10H20O	diptera	Musca domestica	adult	NA	no	no	contact	49,77-68,44	59.5	49,77	68,44	#VALUE!	μg/insect	LD50	180	59.5	49,77	68,44	18.67	μg/insect	49,77-68,44	TRUE
10.1007/s00436-015-4315-4	2015	-34.55518781536374, -58.503244716312764	Geranium maculatum	geraniaceae	Linalool	terpenoid	C10H18O	diptera	Musca domestica	adult	NA	no	no	contact	90,45-118,41	106.88	90,45	118,41	#VALUE!	μg/insect	LD50	180	106.88	90,45	118,41	27.96	μg/insect	90,45-118,41	TRUE
10.1007/s00436-015-4315-4	2015	-34.55518781536374, -58.503244716312764	Geranium maculatum	geraniaceae	Citronellyl formate	terpenoid	C11H20O2	diptera	Musca domestica	adult	NA	no	no	contact	41,60-53,35	48.06	41,60	53,35	#VALUE!	μg/insect	LD50	150	48.06	41,60	53,35	11.75	μg/insect	41,60-53,35	TRUE
10.1007/s00436-015-4315-4	2015	-34.55518781536374, -58.503244716312764	Geranium maculatum	geraniaceae	geraniol	terpenoid	C10H18O	diptera	Musca domestica	adult	NA	no	no	contact	39,35-53,19	45.63	39,35	53,19	#VALUE!	μg/insect	LD50	150	45.63	39,35	53,19	13.84	μg/insect	39,35-53,19	TRUE
10.1007/s10340-010-0300-y	2010	30.475273927877186, 114.35303499681821	Allium sativum	amaryllidaceae	Diallyl trisulfide	organosulfide	C6H10S3	coleoptera	Tribolium castaneum	adult	NA	no	no	fumigation	1,45-1,81	1.64	1,45	1,81	#VALUE!	μL/L air	LC50	200	1.64	1,45	1,81	0.36	μL/L air	1,45-1,81	TRUE
10.1007/s10340-010-0300-y	2010	30.475273927877186, 114.35303499681821	Allium sativum	amaryllidaceae	Diallyl disulfide	organosulfide	C6H10S2	coleoptera	Tribolium castaneum	adult	NA	no	no	fumigation	5,66-10,57	7.1	5,66	10,57	#VALUE!	μL/L air	LC50	200	7.1	5,66	10,57	4.91	μL/L air	5,66-10,57	TRUE
10.1007/s10340-010-0300-y	2010	30.475273927877186, 114.35303499681821	Allium sativum	amaryllidaceae	Diallyl sulfide	organosulfide	C6H10S	coleoptera	Tribolium castaneum	adult	NA	no	no	fumigation	5,83-10,20	7.09	5,83	10,20	#VALUE!	μL/L air	LC50	200	7.09	5,83	10,20	4.37	μL/L air	5,83-10,20	TRUE
10.1007/s10340-014-0602-6	2014	13.844917970140314, 100.57188781182045	NA	NA	Thymol	terpenoid	C10H14O	lepidoptera	Plutella xylostella	larvae	3	yes	no	contact	0,17-0,26	0.22	0,17	0,26	#VALUE!	μg/insect	LD50	150	0.22	0,17	0,26	0.09	μg/insect	0,17-0,26	TRUE
10.1007/s10340-014-0602-6	2014	13.844917970140314, 100.57188781182045	NA	NA	1,8-Cineole	terpenoid	C10H18O	lepidoptera	Plutella xylostella	larvae	3	yes	no	contact	0,17-0,26	0.41	0,17	0,26	#VALUE!	μg/insect	LD50	150	0.41	0,17	0,26	0.09	μg/insect	0,17-0,26	TRUE
10.1007/s10886-009-9635-3	2009	31.206654177754427, 29.920848024664153	NA	NA	(-)-Limonene	terpene	C10H16	coleoptera	Sitophilus oryzae	Adult	NA	no	no	contact	471,89-482,88	477.19	471,89	482,88	#VALUE!	μg/cm2	LC50	80	477.19	471,89	482,88	10.99	μg/cm2	471,89-482,88	TRUE
10.1007/s10886-009-9635-3	2009	31.206654177754427, 29.920848024664153	NA	NA	Geraniol	terpenoid	C10H18O	coleoptera	Sitophilus oryzae	Adult	NA	no	no	contact	24,94-32,22	28.76	24,94	32,22	#VALUE!	μg/cm2	LC50	80	28.76	24,94	32,22	7.28	μg/cm2	24,94-32,22	TRUE
10.1007/s10886-009-9635-3	2009	31.206654177754427, 29.920848024664153	NA	NA	(-)-Linalool	terpenoid	C10H18O	coleoptera	Sitophilus oryzae	Adult	NA	no	no	contact	57,08-76,55	66.74	57,08	76,55	#VALUE!	μg/cm2	LC50	80	66.74	57,08	76,55	19.47	μg/cm2	57,08-76,55	TRUE
10.1007/s10886-009-9635-3	2009	31.206654177754427, 29.920848024664153	NA	NA	(-)-Menthol	terpenoid	C10H20O	coleoptera	Sitophilus oryzae	Adult	NA	no	no	contact	161,95-307,76	221.68	161,95	307,76	#VALUE!	μg/cm2	LC50	80	221.68	161,95	307,76	145.81	μg/cm2	161,95-307,76	TRUE
10.1007/s10886-009-9635-3	2009	31.206654177754427, 29.920848024664153	NA	NA	(-)-carvone	terpenoid	C10H14O	coleoptera	Sitophilus oryzae	Adult	NA	no	no	contact	26,75-29,70	28.17	26,75	29,70	#VALUE!	μg/cm2	LC50	80	28.17	26,75	29,70	2.95	μg/cm2	26,75-29,70	TRUE
10.1007/s10886-009-9635-3	2009	31.206654177754427, 29.920848024664153	NA	NA	(L)-Fenchone	terpenoid	C10H16O	coleoptera	Sitophilus oryzae	Adult	NA	no	no	contact	235,53-335,67	291.8	235,53	335,67	#VALUE!	μg/cm2	LC50	80	291.8	235,53	335,67	100.14	μg/cm2	235,53-335,67	TRUE
10.1007/s10886-009-9635-3	2009	31.206654177754427, 29.920848024664153	NA	NA	Cuminaldehyde	other	C10H12O	coleoptera	Sitophilus oryzae	Adult	NA	no	no	contact	40,09-44,04	42.08	40,09	44,04	#VALUE!	μg/cm2	LC50	80	42.08	40,09	44,04	3.95	μg/cm2	40,09-44,04	TRUE
10.1007/s10886-009-9635-3	2009	31.206654177754427, 29.920848024664153	NA	NA	(-)-Limonene	terpene	C10H16	coleoptera	Sitophilus oryzae	Adult	NA	no	no	fumigation	20,87-30,37	26.92	20,87	30,37	#VALUE!	mg/L	LC50	80	26920	20870	30370	9500	µg/L	20,87-30,37	TRUE
10.1007/s10886-009-9635-3	2009	31.206654177754427, 29.920848024664153	NA	NA	Myrcene	terpene	C10H16	coleoptera	Sitophilus oryzae	Adult	NA	no	no	fumigation	2,39-40,60	27.37	2,39	40,60	#VALUE!	mg/L	LC50	80	27370	2390	40600	38210	µg/L	2,39-40,60	TRUE
10.1007/s10886-009-9635-3	2009	31.206654177754427, 29.920848024664153	NA	NA	(-)-Linalool	terpenoid	C10H18O	coleoptera	Sitophilus oryzae	Adult	NA	no	no	fumigation	42,18-69,98	52.78	42,18	69,98	#VALUE!	mg/L	LC50	80	52780	42180	69980	27800	µg/L	42,18-69,98	TRUE
10.1007/s10886-009-9635-3	2009	31.206654177754427, 29.920848024664153	NA	NA	(-)-Menthol	terpenoid	C10H20O	coleoptera	Sitophilus oryzae	Adult	NA	no	no	fumigation	52,46-73,56	61.75	52,46	73,56	#VALUE!	mg/L	LC50	80	61750	52460	73560	21100	µg/L	52,46-73,56	TRUE
10.1007/s10886-009-9635-3	2009	31.206654177754427, 29.920848024664153	NA	NA	(-)-carvone	terpenoid	C10H14O	coleoptera	Sitophilus oryzae	Adult	NA	no	no	fumigation	8,12-35,11	17.78	8,12	35,11	#VALUE!	mg/L	LC50	80	17780	8120	35110	26990	µg/L	8,12-35,11	TRUE
10.1007/s10886-009-9635-3	2009	31.206654177754427, 29.920848024664153	NA	NA	(L)-Fenchone	terpenoid	C10H16O	coleoptera	Sitophilus oryzae	Adult	NA	no	no	fumigation	19,72-38,14	29.61	19,72	38,14	#VALUE!	mg/L	LC50	80	29610	19720	38140	18420	µg/L	19,72-38,14	TRUE
10.1007/s10886-009-9635-3	2009	31.206654177754427, 29.920848024664153	NA	NA	Cuminaldehyde	other	C10H12O	coleoptera	Sitophilus oryzae	Adult	NA	no	no	fumigation	66,99-75,92	71.4	66,99	75,92	#VALUE!	mg/L	LC50	80	71400	66990	75920	8930	µg/L	66,99-75,92	TRUE
10.1007/s10886-009-9635-3	2009	31.206654177754427, 29.920848024664153	NA	NA	(-)-Limonene	terpene	C10H16	coleoptera	Tribolium castaneum	Adult	NA	no	no	contact	478,46-510,30	494.18	478,46	510,30	#VALUE!	μg/cm2	LC50	80	494.18	478,46	510,30	31.84	μg/cm2	478,46-510,30	TRUE
10.1007/s10886-009-9635-3	2009	31.206654177754427, 29.920848024664153	NA	NA	Geraniol	terpenoid	C10H18O	coleoptera	Tribolium castaneum	Adult	NA	no	no	contact	179,35-210,57	195.02	179,35	210,57	#VALUE!	μg/cm2	LC50	80	195.02	179,35	210,57	31.22	μg/cm2	179,35-210,57	TRUE
10.1007/s10886-009-9635-3	2009	31.206654177754427, 29.920848024664153	NA	NA	(-)-Linalool	terpenoid	C10H18O	coleoptera	Tribolium castaneum	Adult	NA	no	no	contact	97,21-121,55	105.63	97,21	121,55	#VALUE!	μg/cm2	LC50	80	105.63	97,21	121,55	24.34	μg/cm2	97,21-121,55	TRUE
10.1007/s10886-009-9635-3	2009	31.206654177754427, 29.920848024664153	NA	NA	(-)-carvone	terpenoid	C10H14O	coleoptera	Tribolium castaneum	Adult	NA	no	no	contact	11,63-35,97	19.8	11,63	35,97	#VALUE!	μg/cm2	LC50	80	19.8	11,63	35,97	24.34	μg/cm2	11,63-35,97	TRUE
10.1007/s10886-009-9635-3	2009	31.206654177754427, 29.920848024664153	NA	NA	(L)-Fenchone	terpenoid	C10H16O	coleoptera	Tribolium castaneum	Adult	NA	no	no	contact	153,39-205,30	179.49	153,39	205,30	#VALUE!	μg/cm2	LC50	80	179.49	153,39	205,30	51.91	μg/cm2	153,39-205,30	TRUE
10.1007/s10886-009-9635-3	2009	31.206654177754427, 29.920848024664153	NA	NA	Cuminaldehyde	other	C10H12O	coleoptera	Tribolium castaneum	Adult	NA	no	no	contact	23,39-40,62	32.59	23,39	40,62	#VALUE!	μg/cm2	LC50	80	32.59	23,39	40,62	17.23	μg/cm2	23,39-40,62	TRUE
10.1007/s10886-009-9635-3	2009	31.206654177754427, 29.920848024664153	NA	NA	(-)-Limonene	terpene	C10H16	coleoptera	Tribolium castaneum	Adult	NA	no	no	fumigation	31,85-34,90	33.37	31,85	34,90	#VALUE!	mg/L	LC50	80	33370	31850	34900	3050	µg/L	31,85-34,90	TRUE
10.1007/s10886-009-9635-3	2009	31.206654177754427, 29.920848024664153	NA	NA	Myrcene	terpene	C10H16	coleoptera	Tribolium castaneum	Adult	NA	no	no	fumigation	30,18-33,37	31.7	30,18	33,37	#VALUE!	mg/L	LC50	80	31700	30180	33370	3190	µg/L	30,18-33,37	TRUE
10.1007/s10886-009-9635-3	2009	31.206654177754427, 29.920848024664153	NA	NA	(-)-carvone	terpenoid	C10H14O	coleoptera	Tribolium castaneum	Adult	NA	no	no	fumigation	67,42-85,84	75.22	67,42	85,84	#VALUE!	mg/L	LC50	80	75220	67420	85840	18420	µg/L	67,42-85,84	TRUE
10.1007/s10886-009-9635-3	2009	31.206654177754427, 29.920848024664153	NA	NA	(L)-Fenchone	terpenoid	C10H16O	coleoptera	Tribolium castaneum	Adult	NA	no	no	fumigation	41,59-45,39	75.22	41,59	45,39	#VALUE!	mg/L	LC50	80	75220	41590	45390	3800	µg/L	41,59-45,39	TRUE
10.1007/s10886-009-9635-3	2009	31.206654177754427, 29.920848024664153	NA	NA	1,8-Cineole	terpenoid	C10H18O	coleoptera	Tribolium castaneum	Adult	NA	no	no	fumigation	12,12-20,24	17.16	12,12	20,24	#VALUE!	mg/L	LC50	80	17160	12120	20240	8120	µg/L	12,12-20,24	TRUE
10.1007/s11356-017-0219-4	2017	30.9371700309749, 113.91522418468737	NA	NA	(-)-α-pinene	terpene	C10H16	diptera	Musca domestica	adult	NA	no	no	fumigation	2,19-3,17	2.65	2,19	3,17	#VALUE!	μL/L	LD50	60	2.65	2,19	3,17	0.98	μL/L	2,19-3,17	TRUE
10.1007/s11356-017-0219-4	2017	30.9371700309749, 113.91522418468737	NA	NA	(-)-β-pinene	terpene	C10H16	diptera	Musca domestica	adult	NA	no	no	fumigation	1,54-2,46	2.04	1,54	2,46	#VALUE!	μL/L	LD50	60	2.04	1,54	2,46	0.92	μL/L	1,54-2,46	TRUE
10.1007/s11356-017-0219-4	2017	30.9371700309749, 113.91522418468737	NA	NA	ρ-Cymene	terpene	C10H14O	diptera	Musca domestica	adult	NA	no	no	fumigation	0,59-1,01	0.77	0,59	1,01	#VALUE!	μL/L	LD50	60	0.77	0,59	1,01	0.42	μL/L	0,59-1,01	TRUE
10.1007/s11356-017-0219-4	2017	30.9371700309749, 113.91522418468737	NA	NA	3-Carene	terpene	C10H16	diptera	Musca domestica	adult	NA	no	no	fumigation	4,57-5,56	5.02	4,57	5,56	#VALUE!	μL/L	LD50	60	5.02	4,57	5,56	0.99	μL/L	4,57-5,56	TRUE
10.1007/s11356-017-0219-4	2017	30.9371700309749, 113.91522418468737	NA	NA	(±)-Camphene	terpene	C10H16	diptera	Musca domestica	adult	NA	no	no	fumigation	5,67-6,68	6.15	5,67	6,68	#VALUE!	μL/L	LD50	60	6.15	5,67	6,68	1.01	μL/L	5,67-6,68	TRUE
10.1007/s11356-017-0219-4	2017	30.9371700309749, 113.91522418468737	NA	NA	(±)-Limonene	terpene	C10H16	diptera	Musca domestica	adult	NA	no	no	fumigation	3,02-3,42	3.22	3,02	3,42	#VALUE!	μL/L	LD50	60	3.22	3,02	3,42	0.4	μL/L	3,02-3,42	TRUE
10.1007/s11356-017-0219-4	2017	30.9371700309749, 113.91522418468737	NA	NA	Myrcene	terpene	C10H16	diptera	Musca domestica	adult	NA	no	no	fumigation	4,49-5,42	4.95	4,49	5,42	#VALUE!	μL/L	LD50	60	4.95	4,49	5,42	0.93	μL/L	4,49-5,42	TRUE
10.1007/s11356-017-0219-4	2017	30.9371700309749, 113.91522418468737	NA	NA	α-Terpinene	terpene	C10H16	diptera	Musca domestica	adult	NA	no	no	fumigation	2,03-2,80	2.41	2,03	2,80	#VALUE!	μL/L	LD50	60	2.41	2,03	2,80	0.77	μL/L	2,03-2,80	TRUE
10.1007/s11356-017-0219-4	2017	30.9371700309749, 113.91522418468737	NA	NA	γ-Terpinene	terpene	C10H16	diptera	Musca domestica	adult	NA	no	no	fumigation	1,89-2,40	2.15	1,89	2,40	#VALUE!	μL/L	LD50	60	2.15	1,89	2,40	0.51	μL/L	1,89-2,40	TRUE
10.1007/s11356-017-0219-4	2017	30.9371700309749, 113.91522418468737	NA	NA	Terpinolene	terpene	C10H16	diptera	Musca domestica	adult	NA	no	no	fumigation	1,58-2,08	1.84	1,58	2,08	#VALUE!	μL/L	LD50	60	1.84	1,58	2,08	0.5	μL/L	1,58-2,08	TRUE
10.1007/s11356-017-0219-4	2017	30.9371700309749, 113.91522418468737	NA	NA	β-Citronellene	terpene	C10H18	diptera	Musca domestica	adult	NA	no	no	fumigation	4,94-7,78	5.91	4,94	7,78	#VALUE!	μL/L	LD50	60	5.91	4,94	7,78	2.84	μL/L	4,94-7,78	TRUE
10.1007/s11356-017-0219-4	2017	30.9371700309749, 113.91522418468737	NA	NA	α-Terpineol	terpenoid	C10H18O	diptera	Musca domestica	adult	NA	no	no	fumigation	3,16-4,44	3.74	3,16	4,44	#VALUE!	μL/L	LD50	60	3.74	3,16	4,44	1.28	μL/L	3,16-4,44	TRUE
10.1007/s11356-017-0219-4	2017	30.9371700309749, 113.91522418468737	NA	NA	(±)-Terpinen-4-ol	terpenoid	C10H18O	diptera	Musca domestica	adult	NA	no	no	fumigation	1,66-2,38	2.03	1,66	2,38	#VALUE!	μL/L	LD50	60	2.03	1,66	2,38	0.72	μL/L	1,66-2,38	TRUE
10.1007/s11356-017-0219-4	2017	30.9371700309749, 113.91522418468737	NA	NA	(±)-Menthol	terpenoid	C10H20O	diptera	Musca domestica	adult	NA	no	no	fumigation	0,80-1,80	1.38	0,80	1,80	#VALUE!	μL/L	LD50	60	1.38	0,80	1,80	1	μL/L	0,80-1,80	TRUE
10.1007/s11356-017-0219-4	2017	30.9371700309749, 113.91522418468737	NA	NA	Isopulegol	terpenoid	C10H18O	diptera	Musca domestica	adult	NA	no	no	fumigation	2,26-3,44	2.81	2,26	3,44	#VALUE!	μL/L	LD50	60	2.81	2,26	3,44	1.18	μL/L	2,26-3,44	TRUE
10.1007/s11356-017-0219-4	2017	30.9371700309749, 113.91522418468737	NA	NA	(-)-borneol	terpenoid	C10H18O	diptera	Musca domestica	adult	NA	no	no	fumigation	6,73-9,32	7.73	6,73	9,32	#VALUE!	μL/L	LD50	60	7.73	6,73	9,32	2.59	μL/L	6,73-9,32	TRUE
10.1007/s11356-017-0219-4	2017	30.9371700309749, 113.91522418468737	NA	NA	Nerol	terpenoid	C10H18O	diptera	Musca domestica	adult	NA	no	no	fumigation	8,08-14,53	10.34	8,08	14,53	#VALUE!	μL/L	LD50	60	10.34	8,08	14,53	6.45	μL/L	8,08-14,53	TRUE
10.1007/s11356-017-0219-4	2017	30.9371700309749, 113.91522418468737	NA	NA	Linalool	terpenoid	C10H18O	diptera	Musca domestica	adult	NA	no	no	fumigation	3,89-5,34	4.43	3,89	5,34	#VALUE!	μL/L	LD50	60	4.43	3,89	5,34	1.45	μL/L	3,89-5,34	TRUE
10.1007/s11356-017-0219-4	2017	30.9371700309749, 113.91522418468737	NA	NA	Dihydrolinalool	terpenoid	C10H20O	diptera	Musca domestica	adult	NA	no	no	fumigation	4,21-9,38	5.38	4,21	9,38	#VALUE!	μL/L	LD50	60	5.38	4,21	9,38	5.17	μL/L	4,21-9,38	TRUE
10.1007/s11356-017-0219-4	2017	30.9371700309749, 113.91522418468737	NA	NA	β-Citronellol	terpenoid	C10H20O	diptera	Musca domestica	adult	NA	no	no	fumigation	4,97-6,17	5.5	4,97	6,17	#VALUE!	μL/L	LD50	60	5.5	4,97	6,17	1.2	μL/L	4,97-6,17	TRUE
10.1007/s11356-017-0219-4	2017	30.9371700309749, 113.91522418468737	NA	NA	Geraniol	terpenoid	C10H18O	diptera	Musca domestica	adult	NA	no	no	fumigation	3,93-5,64	4.69	3,93	5,64	#VALUE!	μL/L	LD50	60	4.69	3,93	5,64	1.71	μL/L	3,93-5,64	TRUE
10.1007/s11356-017-0219-4	2017	30.9371700309749, 113.91522418468737	NA	NA	3,7-DiMethyl-1-octanol	other	C10H22O	diptera	Musca domestica	adult	NA	no	no	fumigation	8,64-14,10	10.7	8,64	14,10	#VALUE!	μL/L	LD50	60	10.7	8,64	14,10	5.46	μL/L	8,64-14,10	TRUE
10.1007/s11356-017-0219-4	2017	30.9371700309749, 113.91522418468737	NA	NA	Eugenol	phenolic	C10H12O2	diptera	Musca domestica	adult	NA	no	no	fumigation	5,93-8,33	6.94	5,93	8,33	#VALUE!	μL/L	LD50	60	6.94	5,93	8,33	2.4	μL/L	5,93-8,33	TRUE
10.1007/s11356-017-0219-4	2017	30.9371700309749, 113.91522418468737	NA	NA	Thymol	terpenoid	C10H14O	diptera	Musca domestica	adult	NA	no	no	fumigation	1,20-1,93	1.6	1,20	1,93	#VALUE!	μL/L	LD50	60	1.6	1,20	1,93	0.73	μL/L	1,20-1,93	TRUE
10.1007/s11356-017-0219-4	2017	30.9371700309749, 113.91522418468737	NA	NA	Carvacrol	terpenoid	C10H14O	diptera	Musca domestica	adult	NA	no	no	fumigation	1,03-2,22	1.69	1,03	2,22	#VALUE!	μL/L	LD50	60	1.69	1,03	2,22	1.19	μL/L	1,03-2,22	TRUE
10.1007/s11356-017-0219-4	2017	30.9371700309749, 113.91522418468737	NA	NA	Isoeugenol	other	C10H12O2	diptera	Musca domestica	adult	NA	no	no	fumigation	32,69-43,45	37.5	32,69	43,45	#VALUE!	μL/L	LD50	60	37.5	32,69	43,45	10.76	μL/L	32,69-43,45	TRUE
10.1007/s11356-017-0219-4	2017	30.9371700309749, 113.91522418468737	NA	NA	(+)-Camphor	terpenoid	C10H16O	diptera	Musca domestica	adult	NA	no	no	fumigation	1,65-2,31	1.99	1,65	2,31	#VALUE!	μL/L	LD50	60	1.99	1,65	2,31	0.66	μL/L	1,65-2,31	TRUE
10.1007/s11356-017-0219-4	2017	30.9371700309749, 113.91522418468737	NA	NA	(-)-Fenchone	terpenoid	C10H16O	diptera	Musca domestica	adult	NA	no	no	fumigation	1,94-2,58	2.26	1,94	2,58	#VALUE!	μL/L	LD50	60	2.26	1,94	2,58	0.64	μL/L	1,94-2,58	TRUE
10.1007/s11356-017-0219-4	2017	30.9371700309749, 113.91522418468737	NA	NA	(-)-Verbenone	terpenoid	C19H14O	diptera	Musca domestica	adult	NA	no	no	fumigation	2,53-3,56	3.01	2,53	3,56	#VALUE!	μL/L	LD50	60	3.01	2,53	3,56	1.03	μL/L	2,53-3,56	TRUE
10.1007/s11356-017-0219-4	2017	30.9371700309749, 113.91522418468737	NA	NA	(+)-Pulegone	terpenoid	C10H16O	diptera	Musca domestica	adult	NA	no	no	fumigation	0,19-0,33	0.26	0,19	0,33	#VALUE!	μL/L	LD50	60	0.26	0,19	0,33	0.14	μL/L	0,19-0,33	TRUE
10.1007/s11356-017-0219-4	2017	30.9371700309749, 113.91522418468737	NA	NA	(-)-carvone	terpenoid	C10H14O	diptera	Musca domestica	adult	NA	no	no	fumigation	1,45-2,04	1.76	1,45	2,04	#VALUE!	μL/L	LD50	60	1.76	1,45	2,04	0.59	μL/L	1,45-2,04	TRUE
10.1007/s11356-017-0219-4	2017	30.9371700309749, 113.91522418468737	NA	NA	(-)-Menthone	terpenoid	C10H18O	diptera	Musca domestica	adult	NA	no	no	fumigation	1,55-1,91	1.73	1,55	1,91	#VALUE!	μL/L	LD50	60	1.73	1,55	1,91	0.36	μL/L	1,55-1,91	TRUE
10.1007/s11356-017-0219-4	2017	30.9371700309749, 113.91522418468737	NA	NA	Citral	terpenoid	C10H16O	diptera	Musca domestica	adult	NA	no	no	fumigation	0,64-0,85	0.74	0,64	0,85	#VALUE!	μL/L	LD50	60	0.74	0,64	0,85	0.21	μL/L	0,64-0,85	TRUE
10.1007/s11356-017-0219-4	2017	30.9371700309749, 113.91522418468737	NA	NA	(±)-Citronellal	terpenoid	C10H18O	diptera	Musca domestica	adult	NA	no	no	fumigation	1,67-2,01	1.84	1,67	2,01	#VALUE!	μL/L	LD50	60	1.84	1,67	2,01	0.34	μL/L	1,67-2,01	TRUE
10.1007/s11356-017-0219-4	2017	30.9371700309749, 113.91522418468737	NA	NA	Cuminaldehyde	other	C10H12O	diptera	Musca domestica	adult	NA	no	no	fumigation	0,51-0,70	0.6	0,51	0,70	#VALUE!	μL/L	LD50	60	0.6	0,51	0,70	0.19	μL/L	0,51-0,70	TRUE
10.1007/s11356-017-0219-4	2017	30.9371700309749, 113.91522418468737	NA	NA	Bornyl acetate	other	C12H20O2	diptera	Musca domestica	adult	NA	no	no	fumigation	3,29-0,87	3.57	3,29	0,87	#VALUE!	μL/L	LD50	60	3.57	3,29	0,87	-2.42	μL/L	3,29-0,87	TRUE
10.1007/s11356-017-0219-4	2017	30.9371700309749, 113.91522418468737	NA	NA	Linalyl acetate	other	C12H20O2	diptera	Musca domestica	adult	NA	no	no	fumigation	1,79-2,83	2.3	1,79	2,83	#VALUE!	μL/L	LD50	60	2.3	1,79	2,83	1.04	μL/L	1,79-2,83	TRUE
10.1007/s11356-017-0219-4	2017	30.9371700309749, 113.91522418468737	NA	NA	Terpinyl acetate	other	C12H20O2	diptera	Musca domestica	adult	NA	no	no	fumigation	3,22-4,49	3.83	3,22	4,49	#VALUE!	μL/L	LD50	60	3.83	3,22	4,49	1.27	μL/L	3,22-4,49	TRUE
10.1007/s11356-017-0219-4	2017	30.9371700309749, 113.91522418468737	NA	NA	Neryl acetate	other	C12H20O2	diptera	Musca domestica	adult	NA	no	no	fumigation	3,82-4,51	4.16	3,82	4,51	#VALUE!	μL/L	LD50	60	4.16	3,82	4,51	0.69	μL/L	3,82-4,51	TRUE
10.1007/s11356-017-0219-4	2017	30.9371700309749, 113.91522418468737	NA	NA	Citronellyl acetate	terpenoid	C12H22O2	diptera	Musca domestica	adult	NA	no	no	fumigation	0,81-1,61	1.26	0,81	1,61	#VALUE!	μL/L	LD50	60	1.26	0,81	1,61	0.8	μL/L	0,81-1,61	TRUE
10.1007/s11356-017-0219-4	2017	30.9371700309749, 113.91522418468737	NA	NA	Geranyl acetate	other	C12H20O2	diptera	Musca domestica	adult	NA	no	no	fumigation	3,89-4,62	4.24	3,89	4,62	#VALUE!	μL/L	LD50	60	4.24	3,89	4,62	0.73	μL/L	3,89-4,62	TRUE
10.1007/s11356-017-0219-4	2017	30.9371700309749, 113.91522418468737	NA	NA	1,8-Cineole	terpenoid	C10H18O	diptera	Musca domestica	adult	NA	no	no	fumigation	3,19-3,57	3.38	3,19	3,57	#VALUE!	μL/L	LD50	60	3.38	3,19	3,57	0.38	μL/L	3,19-3,57	TRUE
10.1007/s11356-018-1780-1	2018	31.207506268885727, 29.921768269686186	NA	NA	(R)-Camphor	terpenoid	C10H16O	diptera	Bactrocera zonata	larvae	2	yes	yes	ingestion	56,91-72,94	64.46	56,91	72,94	#VALUE!	mg/kg	LC50	50	0.06446	0.05691	0.07294	0.01603	µg/mg	56,91-72,94	TRUE
10.1007/s11356-018-1780-1	2018	31.207506268885727, 29.921768269686186	NA	NA	(R)-Camphor	terpenoid	C10H16O	diptera	Bactrocera zonata	larvae	2	yes	yes	ingestion	54,10-62,33	58.49	54,10	62,33	#VALUE!	mg/kg	LC50	50	0.05849	0.0541	0.06233	0.00823	µg/mg	54,10-62,33	TRUE
10.1007/s11356-018-1780-1	2018	31.207506268885727, 29.921768269686186	NA	NA	(R)-Camphor	terpenoid	C10H16O	diptera	Bactrocera zonata	larvae	2	yes	yes	ingestion	21,10-26,21	23.68	21,10	26,21	#VALUE!	mg/kg	LC50	50	0.02368	0.0211	0.02621	0.00511	µg/mg	21,10-26,21	TRUE
10.1007/s11356-018-1780-1	2018	31.207506268885727, 29.921768269686186	NA	NA	(1R,2S,5R)-Menthol	terpenoid	C10H20O	diptera	Bactrocera zonata	larvae	2	yes	yes	ingestion	67,62-75,03	71.2	67,62	75,03	#VALUE!	mg/kg	LC50	50	0.0712	0.06762	0.07503	0.00741	µg/mg	67,62-75,03	TRUE
10.1007/s11356-018-1780-1	2018	31.207506268885727, 29.921768269686186	NA	NA	(1R,2S,5R)-Menthol	terpenoid	C10H20O	diptera	Bactrocera zonata	larvae	2	yes	yes	ingestion	49,12-57,58	53.79	49,12	57,58	#VALUE!	mg/kg	LC50	50	0.05379	0.04912	0.05758	0.00846	µg/mg	49,12-57,58	TRUE
10.1007/s11356-018-1780-1	2018	31.207506268885727, 29.921768269686186	NA	NA	(R)-Carvone	terpenoid	C10H14O	diptera	Bactrocera zonata	larvae	2	yes	yes	ingestion	34,82-43,66	39.11	34,82	43,66	#VALUE!	mg/kg	LC50	50	0.03911	0.03482	0.04366	0.00884	µg/mg	34,82-43,66	TRUE
10.1007/s11356-019-04149-7	2019	35.70522523534178, 51.39301835043956	Ferulago Trifida	apiaceae	Prantschimgin	phenolic	C19H20O5	diptera	Anopheles stephensi	larvae	3	no	no	contact	231,26-803,87	335.44	231,26	803,87	#VALUE!	ppm	LC50	25	335.44	231,26	803,87	572.61	ppm	231,26-803,87	TRUE
10.1007/s11356-019-04149-7	2019	35.70522523534178, 51.39301835043956	Ferulago Trifida	apiaceae	Oxypeucedanin	phenolic	C16H14O5	diptera	Anopheles stephensi	larvae	4	no	no	contact	76,95-189,83	116.54	76,95	189,83	#VALUE!	ppm	LC50	25	116.54	76,95	189,83	112.88	ppm	76,95-189,83	TRUE
10.1007/s11356-019-04149-7	2019	35.70522523534178, 51.39301835043956	Ferulago Trifida	apiaceae	6-Hydroxymethylherniarin	phenolic	C11H10O4	diptera	Anopheles stephensi	larvae	5	no	no	contact	278,54-434,93	334.67	278,54	434,93	#VALUE!	ppm	LC50	25	334.67	278,54	434,93	156.39	ppm	278,54-434,93	TRUE
10.1007/s11356-019-05035-y	2019	39.962159262684175, 116.36646534502984	Valeriana officinalis	caprifoliaceae	Bornyl acetate	other	C12H20O2	psocoptera	Liposcelis bostrychophila	adult	NA	no	yes	fumigation	1,0-1,2	1.1	1,0	1,2	#VALUE!	mg/L air	LC50	100	1100	1000	1200	200	µg/L air	1,0-1,2	TRUE
10.1007/s11356-019-05035-y	2019	39.962159262684175, 116.36646534502984	Valeriana officinalis	caprifoliaceae	Camphene	terpene	C10H16	psocoptera	Liposcelis bostrychophila	adult	NA	no	yes	fumigation	9,8-10,5	10.1	9,8	10,5	#VALUE!	mg/L air	LC50	100	10100	9800	10500	700	µg/L air	9,8-10,5	TRUE
10.1007/s11356-019-05035-y	2019	39.962159262684175, 116.36646534502984	Valeriana officinalis	caprifoliaceae	Bornyl acetate	other	C12H20O2	psocoptera	Liposcelis bostrychophila	adult	NA	no	yes	topical	28,6-37,1	32.9	28,6	37,1	#VALUE!	μg/cm2	LD50	100	32.9	28,6	37,1	8.5	μg/cm2	28,6-37,1	TRUE
10.1007/s11356-019-05035-y	2019	39.962159262684175, 116.36646534502984	Valeriana officinalis	caprifoliaceae	Camphene	terpene	C10H16	psocoptera	Liposcelis bostrychophila	adult	NA	no	yes	topical	657,8-751,1	701.3	657,8	751,1	#VALUE!	μg/cm3	LD50	100	701.3	657,8	751,1	93.3	μg/cm3	657,8-751,1	TRUE
10.1007/s11356-019-05765-z	2019	39.96205648656293, 116.36635805879622	Zanthoxylum planispinum	rutaceae	2-Dodecanone	other	C12H24O	coleoptera	Tribolium castaneum	adult	NA	no	no	fumigation	27,07-34,10	30.39	27,07	34,10	#VALUE!	mg/L air	LC50	50	30390	27070	34100	7030	µg/L air	27,07-34,10	TRUE
10.1007/s11356-019-05765-z	2019	39.96205648656293, 116.36635805879622	Zanthoxylum planispinum	rutaceae	2-Dodecanone	other	C12H24O	coleoptera	Lasioderma serricorne	adult	NA	no	no	fumigation	6,42-8,58	7.48	6,42	8,58	#VALUE!	mg/L air	LC50	50	7480	6420	8580	2160	µg/L air	6,42-8,58	TRUE
10.1007/s11356-019-05765-z	2019	39.96205648656293, 116.36635805879622	Zanthoxylum planispinum	rutaceae	2-Dodecanone	other	C12H24O	psocoptera	Liposcelis bostrychophila	adult	NA	no	no	fumigation	0,73-0,92	0.82	0,73	0,92	#VALUE!	mg/L air	LC50	50	820	730	920	190	µg/L air	0,73-0,92	TRUE
10.1007/s11356-019-07081-y	2019	39.962366867889685, 116.36762398114412	Mentha piperita	lamiaceae	L-Menthone	terpenoid	C10H18O	coleoptera	Tribolium castaneum	adult	NA	no	no	fumigation	2,6-3,4	3	2,6	3,4	#VALUE!	μL/L air	LC50	50	3	2,6	3,4	0.8	μL/L air	2,6-3,4	TRUE
10.1007/s11356-019-07081-y	2019	39.962366867889685, 116.36762398114412	Mentha piperita	lamiaceae	L-Menthone	terpenoid	C10H18O	coleoptera	Lasioderma serricorne	adult	NA	no	no	fumigation	13,5-16,2	14.8	13,5	16,2	#VALUE!	μL/L air	LC50	50	14.8	13,5	16,2	2.7	μL/L air	13,5-16,2	TRUE
10.1007/s11356-019-07081-y	2019	39.962366867889685, 116.36762398114412	Mentha piperita	lamiaceae	L-Menthone	terpenoid	C10H18O	psocoptera	Liposcelis bostrychophila	adult	NA	no	no	fumigation	0,1-0,2	0.2	0,1	0,2	#VALUE!	μL/L air	LC50	50	0.2	0,1	0,2	0.1	μL/L air	0,1-0,2	TRUE
10.1007/s11356-019-07081-y	2019	39.962366867889685, 116.36762398114412	Mentha piperita	lamiaceae	Menthol	terpenoid	C10H20O	psocoptera	Liposcelis bostrychophila	adult	NA	no	no	fumigation	0,7-0,9	0.8	0,7	0,9	#VALUE!	μL/L air	LC50	50	0.8	0,7	0,9	0.2	μL/L air	0,7-0,9	TRUE
10.1007/s12649-021-01532-9	2021	30.30050997417413, 120.1519759063485	Mangifera indica	anacardiaceae	Pentagalloylglucose	phenolic	C41H32O26	diptera	Culex pipiens	larvae	3	yes	no	contact	209,67-240,87	223.86	209,67	240,87	0.145	µg/mL	LC50	75	223.86	209,67	240,87	0.145	µg/mL	209,67-240,87	TRUE
10.1007/s12649-021-01532-9	2021	30.30050997417413, 120.1519759063485	Mangifera indica	anacardiaceae	Pentagalloylglucose	phenolic	C41H32O26	diptera	Culex pipiens	larvae	3	yes	no	contact	213,13-238,43	225.3	213,13	238,43	0.145	µg/mL	LC50	75	225.3	213,13	238,43	0.145	µg/mL	213,13-238,43	TRUE
10.1007/s12649-021-01532-9	2021	30.30050997417413, 120.1519759063485	Mangifera indica	anacardiaceae	Mangiferin	phenolic	C19H18O11	diptera	Culex pipiens	larvae	3	yes	no	contact	254,48-285,47	268.74	254,48	285,47	0.145	µg/mL	LC50	75	268.74	254,48	285,47	0.145	µg/mL	254,48-285,47	TRUE
10.1007/s12649-021-01532-9	2021	30.30050997417413, 120.1519759063485	Mangifera indica	anacardiaceae	Mangiferin	phenolic	C19H18O11	diptera	Culex pipiens	larvae	3	yes	no	contact	278,31-300,66	289.41	278,31	300,66	0.145	µg/mL	LC50	75	289.41	278,31	300,66	0.145	µg/mL	278,31-300,66	TRUE
10.1007/s13355-017-0532-x	2018	31.209260244336463, 29.91295160108872	NA	NA	ρ-Cymene	terpene	C10H14O	coleoptera	Sitophilus oryzae	Adult	NA	yes	no	fumigation	49,60-54,60	52.37	49,60	54,60	#VALUE!	μL/L air	LC50	80	52.37	49,60	54,60	5	μL/L air	49,60-54,60	TRUE
10.1007/s13355-017-0532-x	2018	31.209260244336463, 29.91295160108872	NA	NA	(-)-Menthone	terpenoid	C10H18O	coleoptera	Sitophilus oryzae	Adult	NA	yes	no	fumigation	27,81-97,72	54.08	27,81	97,72	#VALUE!	μL/L air	LC50	80	54.08	27,81	97,72	69.91	μL/L air	27,81-97,72	TRUE
10.1007/s13355-017-0532-x	2018	31.209260244336463, 29.91295160108872	NA	NA	α-Pinene	terpene	C10H16	coleoptera	Sitophilus oryzae	Adult	NA	yes	no	fumigation	56,79-67,17	60.17	56,79	67,17	#VALUE!	μL/L air	LC50	80	60.17	56,79	67,17	10.38	μL/L air	56,79-67,17	TRUE
10.1007/s13355-017-0532-x	2018	31.209260244336463, 29.91295160108872	NA	NA	α-Terpinene	terpene	C10H16	coleoptera	Sitophilus oryzae	Adult	NA	yes	no	fumigation	46,70-54,43	50.79	46,70	54,43	#VALUE!	μL/L air	LC50	80	50.79	46,70	54,43	7.73	μL/L air	46,70-54,43	TRUE
10.1007/s13355-017-0532-x	2018	31.209260244336463, 29.91295160108872	NA	NA	(-)-terpinen-4-ol	terpenoid	C10H18O	coleoptera	Sitophilus oryzae	Adult	NA	yes	no	fumigation	64,06-114,29	75.72	64,06	114,29	#VALUE!	μL/L air	LC50	80	75.72	64,06	114,29	50.23	μL/L air	64,06-114,29	TRUE
10.1007/s13355-017-0532-x	2018	31.209260244336463, 29.91295160108872	NA	NA	Trans-cinnamaldehyde	other	C9H8O	coleoptera	Sitophilus oryzae	Adult	NA	yes	no	contact	0,010-0,012	0.011	0,010	0,012	#VALUE!	mg/cm2	LC50	80	11	10	12	2	μg/cm2	0,010-0,012	TRUE
10.1007/s13355-017-0532-x	2018	31.209260244336463, 29.91295160108872	NA	NA	(-)-citronellal	terpenoid	C10H18O	coleoptera	Sitophilus oryzae	Adult	NA	yes	no	contact	0,090-0,110	0.1	0,090	0,110	#VALUE!	mg/cm2	LC50	80	100	90	110	20	μg/cm2	0,090-0,110	TRUE
10.1007/s13355-017-0532-x	2018	31.209260244336463, 29.91295160108872	NA	NA	ρ-Cymene	terpene	C10H14O	coleoptera	Sitophilus oryzae	Adult	NA	yes	no	contact	0,130-0,270	0.2	0,130	0,270	#VALUE!	mg/cm2	LC50	80	200	130	270	140	μg/cm2	0,130-0,270	TRUE
10.1007/s13355-017-0532-x	2018	31.209260244336463, 29.91295160108872	NA	NA	Eugenol	phenolic	C10H12O2	coleoptera	Sitophilus oryzae	Adult	NA	yes	no	contact	0,014-0,016	0.015	0,014	0,016	#VALUE!	mg/cm2	LC50	80	15	14	16	2	μg/cm2	0,014-0,016	TRUE
10.1007/s13355-017-0532-x	2018	31.209260244336463, 29.91295160108872	NA	NA	(-)-Menthone	terpenoid	C10H18O	coleoptera	Sitophilus oryzae	Adult	NA	yes	no	contact	0,011-0,015	0.013	0,011	0,015	#VALUE!	mg/cm2	LC50	80	13	11	15	4	μg/cm2	0,011-0,015	TRUE
10.1007/s13355-017-0532-x	2018	31.209260244336463, 29.91295160108872	NA	NA	(-)-terpinen-4-ol	terpenoid	C10H18O	coleoptera	Sitophilus oryzae	Adult	NA	yes	no	contact	0,170-0,180	0.18	0,170	0,180	#VALUE!	mg/cm2	LC50	80	180	170	180	10	μg/cm2	0,170-0,180	TRUE
10.1007/s13765-013-3215-5	2013	35.85358980834192, 127.12885026952333	Ruta chalepensis	rutaceae	Quinoline-4-carbaldehyde	other	C10H7NO	coleoptera	Sitophilus oryzae	Adult	NA	yes	no	fumigation	0,0796-0,0893	0.084	0,0796	0,0893	#VALUE!	mg/cm2	LD50	75	84	79.6	89.3	9.7	μg/cm2	0,0796-0,0893	TRUE
10.1007/s13765-013-3215-5	2013	35.85358980834192, 127.12885026952333	Ruta chalepensis	rutaceae	Quinoline-3-carbaldehyde	other	C10H7NO	coleoptera	Sitophilus oryzae	Adult	NA	yes	no	fumigation	0,1613-0,1920	0.173	0,1613	0,1920	#VALUE!	mg/cm2	LD50	75	173	161.3	192	30.7	μg/cm2	0,1613-0,1920	TRUE
10.1007/s13765-013-3215-5	2013	35.85358980834192, 127.12885026952333	Ruta chalepensis	rutaceae	Quinoline	other	C9H7N	coleoptera	Sitophilus oryzae	Adult	NA	yes	no	fumigation	0,0544-0,0724	0.063	0,0544	0,0724	#VALUE!	mg/cm2	LD50	75	63	54.4	72.4	18	μg/cm2	0,0544-0,0724	TRUE
10.1007/s13765-013-3215-5	2013	35.85358980834192, 127.12885026952333	Ruta chalepensis	rutaceae	Quinoline-4-carbaldehyde	other	C10H7NO	coleoptera	Sitophilus oryzae	Adult	NA	yes	no	contact	0,0579-0,0774	0.065	0,0579	0,0774	#VALUE!	mg/cm2	LD50	75	65	57.9	77.4	19.5	μg/cm2	0,0579-0,0774	TRUE
10.1007/s13765-013-3215-5	2013	35.85358980834192, 127.12885026952333	Ruta chalepensis	rutaceae	Quinoline-3-carbaldehyde	other	C10H7NO	coleoptera	Sitophilus oryzae	Adult	NA	yes	no	contact	0,0814-0,1054	0.092	0,0814	0,1054	#VALUE!	mg/cm2	LD50	75	92	81.4	105.4	24	μg/cm2	0,0814-0,1054	TRUE
10.1007/s13765-013-3215-5	2013	35.85358980834192, 127.12885026952333	Ruta chalepensis	rutaceae	Quinoline	other	C9H7N	coleoptera	Sitophilus oryzae	Adult	NA	yes	no	contact	0,0465-0,0701	0.057	0,0465	0,0701	#VALUE!	mg/cm2	LD50	75	57	46.5	70.1	23.6	μg/cm2	0,0465-0,0701	TRUE
10.1007/s42690-020-00191-y	2020	-20.4643498413314, -54.59168068793463	Lippia gracilis	verbanaceae	α-Pinene	terpene	C10H16	lepidoptera	Spodoptera frugiperda	larvae	3	no	no	topical	2,11-2,91	2.5	2,11	2,91	#VALUE!	µL/cm2	LC50	100	2.5	2,11	2,91	0.8	µL/cm2	2,11-2,91	TRUE
10.1016/j.aspen.2014.03.011	2014	39.96203591280343, 116.36685158313949	Litsea cubeba	lauraceae	Citral	terpenoid	C10H16O	coleoptera	Lasioderma serricorne	adult	NA	no	yes	topical	8,34-14,50	11.76	8,34	14,50	#VALUE!	µg/insect	LD50	50	11.76	8,34	14,50	6.16	μg/insect	8,34-14,50	TRUE
10.1016/j.aspen.2014.03.011	2014	39.96203591280343, 116.36685158313949	Litsea cubeba	lauraceae	D-Limonene	terpene	C10H16	coleoptera	Lasioderma serricorne	adult	NA	no	yes	topical	11,63-16,18	13.66	11,63	16,18	#VALUE!	µg/insect	LD50	50	13.66	11,63	16,18	4.55	μg/insect	11,63-16,18	TRUE
10.1016/j.aspen.2014.03.011	2014	39.96203591280343, 116.36685158313949	Litsea cubeba	lauraceae	β-Pinene	terpene	C10H16	coleoptera	Lasioderma serricorne	adult	NA	no	yes	topical	58,13-76,09	65.55	58,13	76,09	#VALUE!	µg/insect	LD50	50	65.55	58,13	76,09	17.96	μg/insect	58,13-76,09	TRUE
10.1016/j.aspen.2014.03.011	2014	39.96203591280343, 116.36685158313949	Litsea cubeba	lauraceae	α-Pinene	terpene	C10H16	coleoptera	Lasioderma serricorne	adult	NA	no	yes	topical	68,69-86,82	76.82	68,69	86,82	#VALUE!	µg/insect	LD50	50	76.82	68,69	86,82	18.13	μg/insect	68,69-86,82	TRUE
10.1016/j.aspen.2014.03.011	2014	39.96203591280343, 116.36685158313949	Litsea cubeba	lauraceae	Linalool	terpenoid	C10H18O	coleoptera	Lasioderma serricorne	adult	NA	no	yes	topical	11,25-14,16	12.74	11,25	14,16	#VALUE!	µg/insect	LD50	50	12.74	11,25	14,16	2.91	μg/insect	11,25-14,16	TRUE
10.1016/j.aspen.2014.03.011	2014	39.96203591280343, 116.36685158313949	Litsea cubeba	lauraceae	Pyrethrins	other	C43H56O8	coleoptera	Lasioderma serricorne	adult	NA	no	yes	topical	0,16-0,35	0.24	0,16	0,35	#VALUE!	µg/cm2	LD50	50	0.24	0,16	0,35	0.19	μg/cm2	0,16-0,35	TRUE
10.1016/j.aspen.2014.03.011	2014	39.96203591280343, 116.36685158313949	Litsea cubeba	lauraceae	Citral	terpenoid	C10H16O	psocoptera	Liposcelis bostrychophila	adult	NA	no	yes	topical	18,37-22,01	20.15	18,37	22,01	#VALUE!	µg/cm2	LD50	50	20.15	18,37	22,01	3.64	μg/cm2	18,37-22,01	TRUE
10.1016/j.aspen.2014.03.011	2014	39.96203591280343, 116.36685158313949	Litsea cubeba	lauraceae	D-Limonene	terpene	C10H16	psocoptera	Liposcelis bostrychophila	adult	NA	no	yes	topical	238,13-283,68	259.62	238,13	283,68	#VALUE!	µg/cm2	LD50	50	259.62	238,13	283,68	45.55	μg/cm2	238,13-283,68	TRUE
10.1016/j.aspen.2014.03.011	2014	39.96203591280343, 116.36685158313949	Litsea cubeba	lauraceae	β-Pinene	terpene	C10H16	psocoptera	Liposcelis bostrychophila	adult	NA	no	yes	topical	353,60-459,21	397.92	353,60	459,21	#VALUE!	µg/cm2	LD50	50	397.92	353,60	459,21	105.61	μg/cm2	353,60-459,21	TRUE
10.1016/j.aspen.2014.03.011	2014	39.96203591280343, 116.36685158313949	Litsea cubeba	lauraceae	α-Pinene	terpene	C10H16	psocoptera	Liposcelis bostrychophila	adult	NA	no	yes	topical	830,73-921,29	873.73	830,73	921,29	#VALUE!	µg/cm2	LD50	50	873.73	830,73	921,29	90.56	μg/cm2	830,73-921,29	TRUE
10.1016/j.aspen.2014.03.011	2014	39.96203591280343, 116.36685158313949	Litsea cubeba	lauraceae	Linalool	terpenoid	C10H18O	psocoptera	Liposcelis bostrychophila	adult	NA	no	yes	topical	93,92-105,89	99.97	93,92	105,89	#VALUE!	µg/cm2	LD50	50	99.97	93,92	105,89	11.97	μg/cm2	93,92-105,89	TRUE
10.1016/j.aspen.2014.03.011	2014	39.96203591280343, 116.36685158313949	Litsea cubeba	lauraceae	Pyrethrins	other	C43H56O8	psocoptera	Liposcelis bostrychophila	adult	NA	no	yes	topical	17,60-19,92	18.72	17,60	19,92	#VALUE!	µg/cm2	LD50	50	18.72	17,60	19,92	2.32	μg/cm2	17,60-19,92	TRUE
10.1016/j.aspen.2014.03.011	2014	39.96203591280343, 116.36685158313949	Litsea cubeba	lauraceae	Citral	terpenoid	C10H16O	coleoptera	Lasioderma serricorne	adult	NA	no	yes	fumigation	13,35-19,56	16.54	13,35	19,56	#VALUE!	mg/L air	LD50	50	16540	13350	19560	6210	µg/L air	13,35-19,56	TRUE
10.1016/j.aspen.2014.03.011	2014	39.96203591280343, 116.36685158313949	Litsea cubeba	lauraceae	D-Limonene	terpene	C10H16	coleoptera	Lasioderma serricorne	adult	NA	no	yes	fumigation	12,41-15,76	14.07	12,41	15,76	#VALUE!	mg/L air	LD50	50	14070	12410	15760	3350	µg/L air	12,41-15,76	TRUE
10.1016/j.aspen.2014.03.011	2014	39.96203591280343, 116.36685158313949	Litsea cubeba	lauraceae	β-Pinene	terpene	C10H16	coleoptera	Lasioderma serricorne	adult	NA	no	yes	fumigation	26,38-31,79	29.03	26,38	31,79	#VALUE!	mg/L air	LD50	50	29030	26380	31790	5410	µg/L air	26,38-31,79	TRUE
10.1016/j.aspen.2014.03.011	2014	39.96203591280343, 116.36685158313949	Litsea cubeba	lauraceae	α-Pinene	terpene	C10H16	coleoptera	Lasioderma serricorne	adult	NA	no	yes	fumigation	34,49-41,72	38.07	34,49	41,72	#VALUE!	mg/L air	LD50	50	38070	34490	41720	7230	µg/L air	34,49-41,72	TRUE
10.1016/j.aspen.2014.03.011	2014	39.96203591280343, 116.36685158313949	Litsea cubeba	lauraceae	Linalool	terpenoid	C10H18O	coleoptera	Lasioderma serricorne	adult	NA	no	yes	fumigation	12,28-22,72	18.04	12,28	22,72	#VALUE!	mg/L air	LD50	50	18040	12280	22720	10440	µg/L air	12,28-22,72	TRUE
10.1016/j.aspen.2014.03.011	2014	39.96203591280343, 116.36685158313949	Litsea cubeba	lauraceae	Citral	terpenoid	C10H16O	psocoptera	Liposcelis bostrychophila	adult	NA	no	yes	fumigation	0,12-0,15	0.14	0,12	0,15	#VALUE!	mg/L air	LD50	50	140	120	150	30	µg/L air	0,12-0,15	TRUE
10.1016/j.aspen.2014.03.011	2014	39.96203591280343, 116.36685158313949	Litsea cubeba	lauraceae	β-Pinene	terpene	C10H16	psocoptera	Liposcelis bostrychophila	adult	NA	no	yes	fumigation	1,30-1,41	1.36	1,30	1,41	#VALUE!	mg/L air	LD50	50	1360	1300	1410	110	µg/L air	1,30-1,41	TRUE
10.1016/j.aspen.2014.03.011	2014	39.96203591280343, 116.36685158313949	Litsea cubeba	lauraceae	α-Pinene	terpene	C10H16	psocoptera	Liposcelis bostrychophila	adult	NA	no	yes	fumigation	1,37-1,51	1.43	1,37	1,51	#VALUE!	mg/L air	LD50	50	1430	1370	1510	140	µg/L air	1,37-1,51	TRUE
10.1016/j.aspen.2014.03.011	2014	39.96203591280343, 116.36685158313949	Litsea cubeba	lauraceae	Linalool	terpenoid	C10H18O	psocoptera	Liposcelis bostrychophila	adult	NA	no	yes	fumigation	0,65-0,78	0.71	0,65	0,78	#VALUE!	mg/L air	LD50	50	710	650	780	130	µg/L air	0,65-0,78	TRUE
10.1016/j.aspen.2014.08.007	2014	40.02636543537497, 116.27866181248659	Allium chinense	amaryllidaceae	Dimethyl trisulfide	organosulfide	C2H6S3	psocoptera	Liposcelis bostrychophila	adult	NA	no	no	contact	139,49-164,78	152.98	139,49	164,78	#VALUE!	μg/cm2	LC50	50	152.98	139,49	164,78	25.29	μg/cm2	139,49-164,78	TRUE
10.1016/j.aspen.2014.08.007	2014	40.02636543537497, 116.27866181248659	Allium chinense	amaryllidaceae	Methyl propyl disulfide	organosulfide	C4H10S2	psocoptera	Liposcelis bostrychophila	adult	NA	no	no	contact	676,09-801,83	737.96	676,09	801,83	#VALUE!	μg/cm2	LC50	50	737.96	676,09	801,83	125.74	μg/cm2	676,09-801,83	TRUE
10.1016/j.aspen.2014.08.007	2014	40.02636543537497, 116.27866181248659	Allium chinense	amaryllidaceae	Allyl methyl trisulfide	organosulfide	C4H8S3	psocoptera	Liposcelis bostrychophila	adult	NA	no	no	fumigation	81,32-100,21	90.41	81,32	100,21	#VALUE!	μg/L	LC50	50	90.41	81,32	100,21	18.89	μg/L	81,32-100,21	TRUE
10.1016/j.aspen.2014.08.007	2014	40.02636543537497, 116.27866181248659	Allium chinense	amaryllidaceae	Dimethyl disulfid	organosulfide	C2H6S2	psocoptera	Liposcelis bostrychophila	adult	NA	no	no	fumigation	81,32-100,21	340.83	81,32	100,21	#VALUE!	μg/L	LC50	50	340.83	81,32	100,21	18.89	μg/L	81,32-100,21	TRUE
10.1016/j.aspen.2014.08.007	2014	40.02636543537497, 116.27866181248659	Allium chinense	amaryllidaceae	Dimethyl trisulfide	organosulfide	C2H6S3	psocoptera	Liposcelis bostrychophila	adult	NA	no	no	fumigation	305,21-374,67	114.28	305,21	374,67	#VALUE!	μg/L	LC50	50	114.28	305,21	374,67	69.46	μg/L	305,21-374,67	TRUE
10.1016/j.aspen.2014.08.007	2014	40.02636543537497, 116.27866181248659	Allium chinense	amaryllidaceae	Methyl propyl disulfide	organosulfide	C4H10S2	psocoptera	Liposcelis bostrychophila	adult	NA	no	no	fumigation	107,45-126,34	243.41	107,45	126,34	#VALUE!	μg/L	LC50	50	243.41	107,45	126,34	18.89	μg/L	107,45-126,34	TRUE
10.1016/j.aspen.2014.09.004	2014	21.982064460608665, -98.97748633037516	Heliopsis longipes	asteraceae	N-isobutil-2E,6Z,8E-decatrienamide	other	C14H23NO	diptera	Anopheles albimanu	larvae	3	no	no	fumigation	3,97-4,48	4.24	3,97	4,48	#VALUE!	mg/L	LC50	30	4240	3970	4480	510	µg/L	3,97-4,48	TRUE
10.1016/j.aspen.2014.09.004	2014	21.982064460608665, -98.97748633037516	Heliopsis longipes	asteraceae	N-isobutil-2E-decenamide	other	C14H29NO	diptera	Anopheles albimanu	larvae	3	no	no	fumigation	7,01-7,87	7.47	7,01	7,87	#VALUE!	mg/L	LC50	30	7470	7010	7870	860	µg/L	7,01-7,87	TRUE
10.1016/j.aspen.2014.09.004	2014	21.982064460608665, -98.97748633037516	Heliopsis longipes	asteraceae	N-isobutil-decenamide	other	C14H29NO	diptera	Anopheles albimanu	larvae	3	no	no	fumigation	17,54-19,04	18.33	17,54	19,04	#VALUE!	mg/L	LC50	30	18330	17540	19040	1500	µg/L	17,54-19,04	TRUE
10.1016/j.aspen.2014.09.004	2014	21.982064460608665, -98.97748633037516	Heliopsis longipes	asteraceae	N-isobutil-2E,6Z,8E-decatrienamide	other	C14H23NO	diptera	Aedes aegypt	larvae	3	no	no	fumigation	6,81-7,86	7.38	6,81	7,86	#VALUE!	mg/L	LC50	30	7380	6810	7860	1050	µg/L	6,81-7,86	TRUE
10.1016/j.aspen.2014.09.004	2014	21.982064460608665, -98.97748633037516	Heliopsis longipes	asteraceae	N-isobutil-2E-decenamide	other	C14H29NO	diptera	Aedes aegypt	larvae	3	no	no	fumigation	35,63-38,17	36.97	35,63	38,17	#VALUE!	mg/L	LC50	30	36970	35630	38170	2540	µg/L	35,63-38,17	TRUE
10.1016/j.aspen.2015.04.012	2015	25.284059994187018, 83.00148891202554	Cuminum cyminu	apiaceae	Cymene	other	C10H14	coleoptera	Callosobruchus chinensi	adult	NA	no	yes	fumigation	205,04-271,78	240.24	205,04	271,78	#VALUE!	mg/L air	LC50	100	240240	205040	271780	66740	µg/L air	205,04-271,78	TRUE
10.1016/j.aspen.2015.04.012	2015	25.284059994187018, 83.00148891202554	Cuminum cyminu	apiaceae	γ-Terpinene	terpene	C10H16	coleoptera	Callosobruchus chinensi	adult	NA	no	yes	fumigation	7,37-10,56	8.95	7,37	10,56	#VALUE!	mg/L air	LC50	100	8950	7370	10560	3190	µg/L air	7,37-10,56	TRUE
10.1016/j.aspen.2015.04.012	2015	25.284059994187018, 83.00148891202554	Cuminum cyminu	apiaceae	Cuminaldehyde	other	C10H12O	coleoptera	Callosobruchus chinensi	adult	NA	no	yes	fumigation	278,68-349,43	313.63	278,68	349,43	#VALUE!	mg/L air	LC50	100	313630	278680	349430	70750	µg/L air	278,68-349,43	TRUE
10.1016/j.aspen.2015.04.012	2015	25.284059994187018, 83.00148891202554	Cuminum cyminu	apiaceae	(-)-β-pinene	terpene	C10H16	coleoptera	Callosobruchus chinensi	adult	NA	no	yes	fumigation	12,16-14,80	13.55	12,16	14,80	#VALUE!	mg/L air	LC50	100	13550	12160	14800	2640	µg/L air	12,16-14,80	TRUE
10.1016/j.aspen.2015.04.012	2015	25.284059994187018, 83.00148891202554	Cuminum cyminu	apiaceae	Cymene	other	C10H14	coleoptera	Sitophilus oryzae	adult	NA	no	yes	fumigation	185,05 - 247,42	218.61	185,05	247,42	#VALUE!	mg/L air	LC50	100	218610	185050	247420	62370	µg/L air	185,05 - 247,42	TRUE
10.1016/j.aspen.2015.04.012	2015	25.284059994187018, 83.00148891202554	Cuminum cyminu	apiaceae	γ-Terpinene	terpene	C10H16	coleoptera	Sitophilus oryzae	adult	NA	no	yes	fumigation	24,05-83,19	30.07	24,05	83,19	#VALUE!	mg/L air	LC50	100	30070	24050	83190	59140	µg/L air	24,05-83,19	TRUE
10.1016/j.aspen.2015.04.012	2015	25.284059994187018, 83.00148891202554	Cuminum cyminu	apiaceae	Cuminaldehyde	other	C10H12O	coleoptera	Sitophilus oryzae	adult	NA	no	yes	fumigation	241,55-309,95	276.69	241,55	309,95	#VALUE!	mg/L air	LC50	100	276690	241550	309950	68400	µg/L air	241,55-309,95	TRUE
10.1016/j.aspen.2015.04.012	2015	25.284059994187018, 83.00148891202554	Cuminum cyminu	apiaceae	(-)-β-pinene	terpene	C10H16	coleoptera	Sitophilus oryzae	adult	NA	no	yes	fumigation	18,73 - 26,34	21.36	18,73	26,34	#VALUE!	mg/L air	LC50	100	21360	18730	26340	7610	µg/L air	18,73 - 26,34	TRUE
10.1016/j.aspen.2017.08.007	2017	30.76184970293727, 76.76692689497195	Citrus limon	rutaceae	α-Pinene	terpene	C10H16	hemiptera	Macrosiphum roseiformis	adult	NA	yes	no	contact	17.55036-17.95036	17.7504	17.5504	17.9504	0.4	mg/mL	LC50	60	17750.4	17550.4	17950.4	400	µg/mL	17.55036-17.95036	TRUE
10.1016/j.aspen.2017.08.007	2017	30.76184970293727, 76.76692689497195	Citrus limon	rutaceae	β-Pinene	terpene	C10H16	hemiptera	Macrosiphum roseiformis	adult	NA	yes	no	contact	5.40216-6.20216	5.80216	5.40216	6.20216	0.8	mg/mL	LC50	60	5802.16	5402.16	6202.16	800	µg/mL	5.40216-6.20216	TRUE
10.1016/j.aspen.2017.08.007	2017	30.76184970293727, 76.76692689497195	Citrus limon	rutaceae	Menthone	terpenoid	C10H18O	hemiptera	Macrosiphum roseiformis	adult	NA	yes	no	contact	0.2985-1.2985	0.7985	0.2985	1.2985	1	mg/mL	LC50	60	798.5	298.5	1298.5	1000	µg/mL	0.2985-1.2985	TRUE
10.1016/j.aspen.2017.08.007	2017	30.76184970293727, 76.76692689497195	Citrus limon	rutaceae	γ-Terpinene	terpene	C10H16	hemiptera	Macrosiphum roseiformis	adult	NA	yes	no	contact	-0.62179-0.97821	0.17821	-0.62179	0.97821	1.6	mg/mL	LC50	60	178.21	-621.79	978.21	1600	µg/mL	-0.62179-0.97821	TRUE
10.1016/j.aspen.2017.08.007	2017	30.76184970293727, 76.76692689497195	Citrus limon	rutaceae	Linalool	terpenoid	C10H18O	hemiptera	Macrosiphum roseiformis	adult	NA	yes	no	contact	11.89324-12.69324	12.2932	11.8932	12.6932	0.8	mg/mL	LC50	60	12293.2	11893.2	12693.2	800	µg/mL	11.89324-12.69324	TRUE
10.1016/j.aspen.2017.08.007	2017	30.76184970293727, 76.76692689497195	Citrus limon	rutaceae	Limonene	terpene	C10H16	hemiptera	Macrosiphum roseiformis	adult	NA	yes	no	contact	5.49697-6.09697	5.79697	5.49697	6.09697	0.6	mg/mL	LC50	60	5796.97	5496.97	6096.97	600	µg/mL	5.49697-6.09697	TRUE
10.1016/j.bmcl.2009.11.103	2009	17.423192663094493, 78.54252449391329	Derris scandens	fabaceae	Osajin	phenolic	C25H24O5	lepidoptera	Achaea janata	larvae	NA	no	no	fumigation	0,86-5,45	3.54	0,86	5,45	#VALUE!	μg/cm2	LD50		3.54	0,86	5,45	4.59	μg/cm2	0,86-5,45	TRUE
10.1016/j.bmcl.2009.11.103	2009	17.423192663094493, 78.54252449391329	Derris scandens	fabaceae	Scandenin	phenolic	C26H26O6	lepidoptera	Achaea janata	larvae	NA	no	no	fumigation	4,50-6,17	5.28	4,50	6,17	#VALUE!	μg/cm2	LD50		5.28	4,50	6,17	1.67	μg/cm2	4,50-6,17	TRUE
10.1016/j.bmcl.2009.11.103	2009	17.423192663094493, 78.54252449391329	Derris scandens	fabaceae	Sphaerobioside	phenolic	C27H30O14	lepidoptera	Achaea janata	larvae	NA	no	no	fumigation	1,14-6,07	3.87	1,14	6,07	#VALUE!	μg/cm2	LD50		3.87	1,14	6,07	4.93	μg/cm2	1,14-6,07	TRUE
10.1016/j.bmcl.2009.11.103	2009	17.423192663094493, 78.54252449391329	Derris scandens	fabaceae	Genistein	phenolic	C15H10O5	lepidoptera	Achaea janata	larvae	NA	no	no	fumigation	0,91-4,99	3.29	0,91	4,99	#VALUE!	μg/cm2	LD50		3.29	0,91	4,99	4.08	μg/cm2	0,91-4,99	TRUE
10.1016/j.cropro.2015.03.017	2015	30.328084555337878, 120.20341878655576	Oriza sativa	poaceae	Methyl eugenol	other	C11H14O2	hemiptera	Nilarparvata lugens	adult	NA	no	no	contact	861-1177	1025	861	1177	316	mg/L	LC50	200	1025000	861000	1177000	316000	µg/L	861-1177	TRUE
10.1016/j.cropro.2015.03.017	2015	30.328084555337878, 120.20341878655576	Oriza sativa	poaceae	Methyl eugenol	other	C11H14O2	lepidoptera	Cnaphalocrocis medinalis	larvae	2	no	no	contact	176-375	250	176	375	199	mg/L	LC50	60	250000	176000	375000	199000	µg/L	176-375	TRUE
10.1016/j.cropro.2015.03.017	2015	30.328084555337878, 120.20341878655576	Oriza sativa	poaceae	Methyl eugenol	other	C11H14O2	hemiptera	Cyrtorhinus lividipennis	adult	NA	no	no	contact	449-601	527	449	601	152	mg/L	LC50	60	527000	449000	601000	152000	µg/L	449-601	TRUE
10.1016/j.cropro.2015.03.017	2015	30.328084555337878, 120.20341878655576	Oriza sativa	poaceae	Methyl eugenol	other	C11H14O2	hymenoptera	Anagrus nilaparvatae	adult	NA	no	no	contact	88-121	105	88	121	33	mg/L	LC50	60	105000	88000	121000	33000	µg/L	88-121	TRUE
10.1016/j.cropro.2015.03.017	2015	30.328084555337878, 120.20341878655576	Oriza sativa	poaceae	Methyl eugenol	other	C11H14O2	hymenoptera	Trichogramma japonicum	adult	NA	no	no	contact	111-136	123	111	136	25	mg/L	LC50	60	123000	111000	136000	25000	µg/L	111-136	TRUE
10.1016/j.cropro.2018.05.011	2018	-10.916163907309787, -37.103396493670665	Lippia sidoides	verbenacea	Thymol	terpenoid	C10H14O	coleoptera	Sitophilus zeamais	adult	NA	no	yes	fumigation	79,64-88,06	84.06	79,64	88,06	#VALUE!	μL/L air	LC50	40	84.06	79,64	88,06	8.42	μL/L air	79,64-88,06	TRUE
10.1016/j.cropro.2018.05.011	2018	-10.916163907309787, -37.103396493670665	Lippia sidoides	verbenacea	Thymol	terpenoid	C10H14O	coleoptera	Sitophilus zeamais	adult	NA	no	yes	fumigation	85,88-97,16	91.23	85,88	97,16	#VALUE!	μL/L air	LC50	40	91.23	85,88	97,16	11.28	μL/L air	85,88-97,16	TRUE
10.1016/j.cropro.2018.05.011	2018	-10.916163907309787, -37.103396493670665	Lippia sidoides	verbenacea	Thymol	terpenoid	C10H14O	coleoptera	Sitophilus zeamais	adult	NA	no	yes	fumigation	62,88-78,44	70.46	62,88	78,44	#VALUE!	μL/L air	LC50	40	70.46	62,88	78,44	15.56	μL/L air	62,88-78,44	TRUE
10.1016/j.cropro.2018.05.011	2018	-10.916163907309787, -37.103396493670665	Lippia sidoides	verbenacea	Thymol	terpenoid	C10H14O	coleoptera	Sitophilus zeamais	adult	NA	no	yes	fumigation	57,33-73,95	65	57,33	73,95	#VALUE!	μL/L air	LC50	40	65	57,33	73,95	16.62	μL/L air	57,33-73,95	TRUE
10.1016/j.cropro.2018.05.011	2018	-10.916163907309787, -37.103396493670665	Lippia sidoides	verbenacea	Thymol	terpenoid	C10H14O	coleoptera	Sitophilus zeamais	adult	NA	no	yes	fumigation	69,13-80,32	74.22	69,13	80,32	#VALUE!	μL/L air	LC50	40	74.22	69,13	80,32	11.19	μL/L air	69,13-80,32	TRUE
10.1016/j.cropro.2018.05.011	2018	-10.916163907309787, -37.103396493670665	Lippia sidoides	verbenacea	ρ-Cymene	terpene	C10H14O	coleoptera	Sitophilus zeamais	adult	NA	no	yes	fumigation	1160,44-1227,85	1194.47	1160,44	1227,85	#VALUE!	μL/L air	LC50	40	1194.47	1160,44	1227,85	67.41	μL/L air	1160,44-1227,85	TRUE
10.1016/j.cropro.2018.05.011	2018	-10.916163907309787, -37.103396493670665	Lippia sidoides	verbenacea	ρ-Cymene	terpene	C10H14O	coleoptera	Sitophilus zeamais	adult	NA	no	yes	fumigation	1652,55-3803,60	2188.83	1652,55	3803,60	#VALUE!	μL/L air	LC50	40	2188.83	1652,55	3803,60	2151.05	μL/L air	1652,55-3803,60	TRUE
10.1016/j.cropro.2018.05.011	2018	-10.916163907309787, -37.103396493670665	Lippia sidoides	verbenacea	ρ-Cymene	terpene	C10H14O	coleoptera	Sitophilus zeamais	adult	NA	no	yes	fumigation	905,64-986,32	946.44	905,64	986,32	#VALUE!	μL/L air	LC50	40	946.44	905,64	986,32	80.68	μL/L air	905,64-986,32	TRUE
10.1016/j.cropro.2018.05.011	2018	-10.916163907309787, -37.103396493670665	Lippia sidoides	verbenacea	ρ-Cymene	terpene	C10H14O	coleoptera	Sitophilus zeamais	adult	NA	no	yes	fumigation	666,38-994,46	801.24	666,38	994,46	#VALUE!	μL/L air	LC50	40	801.24	666,38	994,46	328.08	μL/L air	666,38-994,46	TRUE
10.1016/j.cropro.2018.05.011	2018	-10.916163907309787, -37.103396493670665	Lippia sidoides	verbenacea	ρ-Cymene	terpene	C10H14O	coleoptera	Sitophilus zeamais	adult	NA	no	yes	fumigation	989,82-1052,64	1023.12	989,82	1052,64	#VALUE!	μL/L air	LC50	40	1023.12	989,82	1052,64	62.82	μL/L air	989,82-1052,64	TRUE
10.1016/j.cropro.2018.11.002	2018	-10.920209204977903, -37.103396493670665	Eplingiella fruticosa	lamiaceae	Camphor	terpenoid	C10H16O	hymenoptera	Acromyrmex balzani	adult	NA	yes	no	fumigation	0,99-1,12	1.05	0,99	1,12	#VALUE!	μL/L air	LC50	28	1.05	0,99	1,12	0.13	μL/L air	0,99-1,12	TRUE
10.1016/j.cropro.2018.11.002	2018	-10.920209204977903, -37.103396493670665	Eplingiella fruticosa	lamiaceae	1,8-cineole	terpenoid	C10H18O	hymenoptera	Acromyrmex balzani	adult	NA	yes	no	fumigation	2,31-2,60	2.46	2,31	2,60	#VALUE!	μL/L air	LC50	28	2.46	2,31	2,60	0.29	μL/L air	2,31-2,60	TRUE
10.1016/j.cropro.2018.11.002	2018	-10.920209204977903, -37.103396493670665	Eplingiella fruticosa	lamiaceae	Caryophyllene oxide	terpenoid	C15H24O	hymenoptera	Acromyrmex balzani	adult	NA	yes	no	fumigation	114,29-148,89	132.52	114,29	148,89	#VALUE!	μL/L air	LC50	28	132.52	114,29	148,89	34.6	μL/L air	114,29-148,89	TRUE
10.1016/j.cropro.2018.11.002	2018	-10.920209204977903, -37.103396493670665	Eplingiella fruticosa	lamiaceae	β-Caryophyllene	terpene	C15H24	hymenoptera	Acromyrmex balzani	adult	NA	yes	no	fumigation	11,66-14,15	12.79	11,66	14,15	#VALUE!	μL/L air	LC50	28	12.79	11,66	14,15	2.49	μL/L air	11,66-14,15	TRUE
10.1016/j.cropro.2020.105230	2020	-10.926151730648947, -37.10222040954921	Lippia sidoides	verbenacea	Thymol	terpenoid	C10H14O	hemiptera	Podisus nigrispinus	adult	NA	yes	no	topical	8,37-11,54	10.27	8,37	11,54	#VALUE!	mg/g	LD50	10	10270	8370	11540	3170	μg/g	8,37-11,54	TRUE
10.1016/j.cropro.2020.105230	2020	-10.926151730648947, -37.10222040954921	Lippia sidoides	verbenacea	Thymol	terpenoid	C10H14O	lepidoptera	Spodoptera frugiperda	adult	NA	yes	no	topical	4,35-5,56	4.91	4,35	5,56	#VALUE!	mg/g	LD50	10	4910	4350	5560	1210	μg/g	4,35-5,56	TRUE
10.1016/j.cropro.2020.105259	2020	-10.521206839802758, -37.20667090657617	Croton tetradenius	euphorbiaceae	Camphor	terpenoid	C10H16O	hymenoptera	Acromyrmex balzani	adult	NA	yes	no	fumigation	0,41-0,48	0.45	0,41	0,48	#VALUE!	μL/L air	LC50	28	0.45	0,41	0,48	0.07	μL/L air	0,41-0,48	TRUE
10.1016/j.cropro.2020.105259	2020	-10.521206839802758, -37.20667090657617	Croton tetradenius	euphorbiaceae	(E)-pinocarveol	terpenoid	C10H16O	hymenoptera	Acromyrmex balzani	adult	NA	yes	no	fumigation	1,40-1,75	1.56	1,40	1,75	#VALUE!	μL/L air	LC50	28	1.56	1,40	1,75	0.35	μL/L air	1,40-1,75	TRUE
10.1016/j.cropro.2020.105259	2020	-10.521206839802758, -37.20667090657617	Croton tetradenius	euphorbiaceae	1,8-Cineole	terpenoid	C10H18O	hymenoptera	Acromyrmex balzani	adult	NA	yes	no	fumigation	3,50-4,10	3.84	3,50	4,10	#VALUE!	μL/L air	LC50	28	3.84	3,50	4,10	0.6	μL/L air	3,50-4,10	TRUE
10.1016/j.cropro.2020.105259	2020	-10.521206839802758, -37.20667090657617	Croton tetradenius	euphorbiaceae	ρ-Cymene	terpene	C10H14O	hymenoptera	Acromyrmex balzani	adult	NA	yes	no	fumigation	6,47-7,36	6.93	6,47	7,36	#VALUE!	μL/L air	LC50	28	6.93	6,47	7,36	0.89	μL/L air	6,47-7,36	TRUE
10.1016/j.cropro.2020.105259	2020	-10.521206839802758, -37.20667090657617	Croton tetradenius	euphorbiaceae	α-Pinene	terpene	C10H16	hymenoptera	Acromyrmex balzani	adult	NA	yes	no	fumigation	10,67-11,73	11.2	10,67	11,73	#VALUE!	μL/L air	LC50	28	11.2	10,67	11,73	1.06	μL/L air	10,67-11,73	TRUE
10.1016/j.cropro.2020.105299	2020	-20.758751993412403, -42.86834883287116	Cymbopogon citratus	poaceae	Citral	terpenoid	C10H16O	coleoptera	Ulomoides dermestoides	adult	NA	no	no	topical	3,422-5,101	4.17	3,422	5,101	1679	µg/insect	LD50	150	4.17	3,422	5,101	1.679	μg/insect	3,422-5,101	TRUE
10.1016/j.cropro.2020.105299	2020	-20.758751993412403, -42.86834883287116	Cymbopogon citratus	poaceae	Geranyl acetate	other	C12H20O2	coleoptera	Ulomoides dermestoides	adult	NA	no	no	topical	5,742-9,167	7.21	5,742	9,167	3425	µg/insect	LD50	150	7.21	5,742	9,167	3.425	μg/insect	5,742-9,167	TRUE
10.1016/j.cropro.2020.105343	2021	-10.929451910359937, -37.104122257440544	Myrcia lundiana	myrtaceae	Isopulegol	terpenoid	C10H18O	hymenoptera	Acromyrmex balzani	adult	NA	no	yes	contact	0,14-0,19	0.16	0,14	0,19	#VALUE!	μL/L	LC50	70	0.16	0,14	0,19	0.05	μL/L	0,14-0,19	TRUE
10.1016/j.cropro.2020.105343	2021	-10.929451910359937, -37.104122257440544	Myrcia lundiana	myrtaceae	Citral	terpenoid	C10H16O	hymenoptera	Acromyrmex balzani	adult	NA	no	yes	contact	2,13-2,61	2.35	2,13	2,61	#VALUE!	μL/L	LC50	70	2.35	2,13	2,61	0.48	μL/L	2,13-2,61	TRUE
10.1016/j.cropro.2020.105343	2021	-10.929451910359937, -37.104122257440544	Myrcia lundiana	myrtaceae	Citral	terpenoid	C10H16O	hymenoptera	Acromyrmex balzani	adult	NA	no	yes	contact	0,48-0,69	0.59	0,48	0,69	#VALUE!	μL/L	LC50	70	0.59	0,48	0,69	0.21	μL/L	0,48-0,69	TRUE
10.1016/j.cropro.2020.105343	2021	-10.929451910359937, -37.104122257440544	Myrcia lundiana	myrtaceae	1,8-cineole	terpenoid	C10H18O	hymenoptera	Acromyrmex balzani	adult	NA	no	yes	contact	1,23-1,54	1.39	1,23	1,54	#VALUE!	μL/L	LC50	70	1.39	1,23	1,54	0.31	μL/L	1,23-1,54	TRUE
10.1016/j.ecoenv.2013.11.013	2013	28.54594417253616, 77.19273571025454	Mentha piperita	lamiaceae	Menthyl acetate	other	C12H22O2	diptera	Musca domestica	larvae	2	no	yes	contact	0,0-0,067	0.038	0,0	0,067	#VALUE!	µg/cm2	LC50	60	0.038	0,0	0,067	0.067	μg/cm2	0,0-0,067	TRUE
10.1016/j.ecoenv.2013.11.013	2013	28.54594417253616, 77.19273571025454	Mentha piperita	lamiaceae	Menthone	terpenoid	C10H18O	diptera	Musca domestica	larvae	2	no	yes	contact	0,0-0,066	0.023	0,0	0,066	#VALUE!	µg/cm2	LC50	60	0.023	0,0	0,066	0.066	μg/cm2	0,0-0,066	TRUE
10.1016/j.ecoenv.2013.11.013	2013	28.54594417253616, 77.19273571025454	Mentha piperita	lamiaceae	Limonene	terpene	C10H16	diptera	Musca domestica	larvae	2	no	yes	contact	0-0,133	0.068	0	0,133	#VALUE!	µg/cm2	LC50	60	0.068	0	0,133	0.133	μg/cm2	0-0,133	TRUE
10.1016/j.ecoenv.2013.11.013	2013	28.54594417253616, 77.19273571025454	Mentha piperita	lamiaceae	Cineole	terpenoid	C10H18O	diptera	Musca domestica	larvae	2	no	yes	contact	0,058-1,385	0.111	0,058	1,385	#VALUE!	µg/cm2	LC50	60	0.111	0,058	1,385	1.327	μg/cm2	0,058-1,385	TRUE
10.1016/j.ecoenv.2017.01.046	2016	-25.426757873138286,-49.261787236681215	NA	NA	Methyl cinnamate	other	C10H10O2	diptera	Aedes aegypti	larvae	3	yes	no	contact	33,0-38,1	35.4	33,0	38,1	#VALUE!	µg/mL	LC50	80	35.4	33,0	38,1	5.1	µg/mL	33,0-38,1	TRUE
10.1016/j.ecoenv.2017.01.046	2016	-25.426757873138286, -49.261787236681215	NA	NA	Linalool	terpenoid	C10H18O	diptera	Aedes aegypti	larvae	3	yes	no	contact	240,5-316,9	275.2	240,5	316,9	#VALUE!	µg/mL	LC50	80	275.2	240,5	316,9	76.4	µg/mL	240,5-316,9	TRUE
10.1016/j.ecoenv.2017.11.044	2018	43.712139934872816, 10.41273699492499	Cheilocostus speciosus	costaceae	Camphene	terpene	C10H16	lepidoptera	Helicoverpa armigera	larvae	3	no	no	contact	9,52-11,64	10.64	9,52	11,64	#VALUE!	µg/mL	LC50	60	10.64	9,52	11,64	2.12	µg/mL	9,52-11,64	TRUE
10.1016/j.ecoenv.2017.11.044	2018	43.712139934872816, 10.41273699492499	Cheilocostus speciosus	costaceae	Zerumbone	terpenoid	C15H22O	lepidoptera	Helicoverpa armigera	larvae	3	no	no	contact	15,43-18,73	17.16	15,43	18,73	#VALUE!	µg/mL	LC50	60	17.16	15,43	18,73	3.3	µg/mL	15,43-18,73	TRUE
10.1016/j.ecoenv.2017.11.044	2018	43.712139934872816, 10.41273699492499	Cheilocostus speciosus	costaceae	α-Humulene	terpene	C15H24	lepidoptera	Helicoverpa armigera	larvae	3	no	no	contact	18,42-23,00	20.86	18,42	23,00	#VALUE!	µg/mL	LC50	60	20.86	18,42	23,00	4.58	µg/mL	18,42-23,00	TRUE
10.1016/j.ecoenv.2018.05.054	2018	40.012907543734215, 116.31183187594483	Evodia lenticellat	rutaceae	Linalool	terpenoid	C10H18O	coleoptera	Tribolium castaneum	adult	NA	yes	no	topical	39,91-51,79	45.96	39,91	51,79	#VALUE!	μg/insect	LD50	50	45.96	39,91	51,79	11.88	μg/insect	39,91-51,79	TRUE
10.1016/j.ecoenv.2018.05.054	2018	40.012907543734215, 116.31183187594483	Evodia lenticellat	rutaceae	β-Pinene	terpene	C10H16	coleoptera	Tribolium castaneum	adult	NA	yes	no	topical	39,86-52,26	46.18	39,86	52,26	#VALUE!	μg/insect	LD50	50	46.18	39,86	52,26	12.4	μg/insect	39,86-52,26	TRUE
10.1016/j.ecoenv.2018.05.054	2018	40.012907543734215, 116.31183187594483	Evodia lenticellat	rutaceae	3-Carene	terpene	C10H16	coleoptera	Tribolium castaneum	adult	NA	yes	no	topical	57,16-70,75	63.43	57,16	70,75	#VALUE!	μg/insect	LD50	50	63.43	57,16	70,75	13.59	μg/insect	57,16-70,75	TRUE
10.1016/j.ecoenv.2018.05.054	2018	40.012907543734215, 116.31183187594483	Evodia lenticellat	rutaceae	Linalool	terpenoid	C10H18O	coleoptera	Lasioderma serricorne	adult	NA	yes	no	topical	24,80-30,27	27.41	24,80	30,27	#VALUE!	μg/insect	LD50	50	27.41	24,80	30,27	5.47	μg/insect	24,80-30,27	TRUE
10.1016/j.ecoenv.2018.05.054	2018	40.012907543734215, 116.31183187594483	Evodia lenticellat	rutaceae	β-Pinene	terpene	C10H16	coleoptera	Lasioderma serricorne	adult	NA	yes	no	topical	38,87-50,8	44.45	38,87	50,8	#VALUE!	μg/insect	LD50	50	44.45	38,87	50,8	11.93	μg/insect	38,87-50,8	TRUE
10.1016/j.ecoenv.2018.05.054	2018	40.012907543734215, 116.31183187594483	Evodia lenticellat	rutaceae	3-Carene	terpene	C10H16	coleoptera	Lasioderma serricorne	adult	NA	yes	no	topical	32,70-40,17	36.09	32,70	40,17	#VALUE!	μg/insect	LD50	50	36.09	32,70	40,17	7.47	μg/insect	32,70-40,17	TRUE
10.1016/j.ecoenv.2018.05.054	2018	40.012907543734215, 116.31183187594483	Evodia lenticellat	rutaceae	Linalool	terpenoid	C10H18O	psocoptera	Liposcelis bostrychophila	adult	NA	yes	no	topical	65,27-71,97	68.35	65,27	71,97	#VALUE!	μg/cm2	LD50	50	68.35	65,27	71,97	6.7	μg/cm2	65,27-71,97	TRUE
10.1016/j.ecoenv.2019.109653	2019	35.88903589657723, 128.61027823931784	NA	NA	Methyl benzoate	other	C8H8O2	neuroptera	Chrysoperla carnea	nymph	3	yes	no	topical	0,16-0,20	0.18	0,16	0,20	#VALUE!	v/v	LC50	100	0.18	0,16	0,20	0.04	v/v	0,16-0,20	TRUE
10.1016/j.ecoenv.2019.109653	2019	35.88903589657723, 128.61027823931784	NA	NA	Ethyl benzoate	other	C9H10O2	neuroptera	Chrysoperla carnea	nymph	3	yes	no	topical	0,21-1,05	0.46	0,21	1,05	#VALUE!	v/v	LC50	100	0.46	0,21	1,05	0.84	v/v	0,21-1,05	TRUE
10.1016/j.ecoenv.2019.109653	2019	35.88903589657723, 128.61027823931784	NA	NA	Vinyl benzoate	other	C9H8O2	neuroptera	Chrysoperla carnea	nymph	3	yes	no	topical	0,71-1,02	0.83	0,71	1,02	#VALUE!	v/v	LC50	100	0.83	0,71	1,02	0.31	v/v	0,71-1,02	TRUE
10.1016/j.ecoenv.2019.109653	2019	35.88903589657723, 128.61027823931784	NA	NA	Methyl benzoate	other	C8H8O2	hemiptera	Aphis gossypii	adult	NA	yes	no	topical	0,06-1,11	0.32	0,06	1,11	#VALUE!	v/v	LC50	100	0.32	0,06	1,11	1.05	v/v	0,06-1,11	TRUE
10.1016/j.ecoenv.2019.109653	2019	35.88903589657723, 128.61027823931784	NA	NA	Ethyl benzoate	other	C9H10O2	hemiptera	Aphis gossypii	adult	NA	yes	no	topical	0,59-0,76	0.67	0,59	0,76	#VALUE!	v/v	LC50	100	0.67	0,59	0,76	0.17	v/v	0,59-0,76	TRUE
10.1016/j.ecoenv.2019.109653	2019	35.88903589657723, 128.61027823931784	NA	NA	Vinyl benzoate	other	C9H8O2	hemiptera	Aphis gossypii	adult	NA	yes	no	topical	0,96-1,61	1.18	0,96	1,61	#VALUE!	v/v	LC50	100	1.18	0,96	1,61	0.65	v/v	0,96-1,61	TRUE
10.1016/j.fitote.2011.11.019	2011	-31.485957495739285, -64.24557522435543	Mintostachys verticillata	poaceae	(4R)(+)-Pulegone	terpenoid	C10H16O	diptera	Musca domestica	adult	NA	no	no	fumigation	0,6-5,0	1.7	0,6	5,0	#VALUE!	mg/cm3	LC50	30	1700	600	5000	4400	μg/cm3	0,6-5,0	TRUE
10.1016/j.fitote.2011.11.019	2011	-31.485957495739285, -64.24557522435543	Mintostachys verticillata	poaceae	Menthone	terpenoid	C10H18O	diptera	Musca domestica	adult	NA	no	no	fumigation	0,6-6,3	1.9	0,6	6,3	#VALUE!	mg/cm3	LC50	30	1900	600	6300	5700	μg/cm3	0,6-6,3	TRUE
10.1016/j.heliyon.2020.e04915	2020	17.57519340197935, 44.239853228686954	Achillea biebersteinii; Juniperus procera	cupressaceae	Eugenol	phenolic	C10H12O2	diptera	Aedes aegypti	larvae	3	no	yes	contact	19,5-28,4	23.6	19,5	28,4	#VALUE!	μL/L	LC50	120	23.6	19,5	28,4	8.9	μL/L	19,5-28,4	TRUE
10.1016/j.heliyon.2020.e04915	2020	17.57519340197935, 44.239853228686954	Achillea biebersteinii; Juniperus procera	cupressaceae	β-Caryophyllene	terpene	C15H24	diptera	Aedes aegypti	larvae	3	no	yes	contact	46,1-61,1	52.3	46,1	61,1	#VALUE!	μL/L	LC50	120	52.3	46,1	61,1	15	μL/L	46,1-61,1	TRUE
10.1016/j.heliyon.2020.e04915	2020	17.57519340197935, 44.239853228686954	Achillea biebersteinii; Juniperus procera	asteraceae	α-Terpinene	terpene	C10H16	diptera	Aedes aegypti	larvae	3	no	yes	contact	65,1-87,4	74.6	65,1	87,4	#VALUE!	μL/L	LC50	120	74.6	65,1	87,4	22.3	μL/L	65,1-87,4	TRUE
10.1016/j.heliyon.2020.e04915	2020	17.57519340197935, 44.239853228686954	Achillea biebersteinii; Juniperus procera	asteraceae	ρ-Cymene	terpene	C10H14O	diptera	Aedes aegypti	larvae	3	no	yes	contact	53,3-72,1	58.1	53,3	72,1	#VALUE!	μL/L	LC50	120	58.1	53,3	72,1	18.8	μL/L	53,3-72,1	TRUE
10.1016/j.heliyon.2020.e04915	2020	17.57519340197935, 44.239853228686954	Achillea biebersteinii; Juniperus procera	cupressaceae	Eugenol	phenolic	C10H12O2	diptera	Aedes aegypti	adult	NA	no	yes	contact	13,5-24,2	18.3	13,5	24,2	#VALUE!	μL/L	LC50	120	18.3	13,5	24,2	10.7	μL/L	13,5-24,2	TRUE
10.1016/j.heliyon.2020.e04915	2020	17.57519340197935, 44.239853228686954	Achillea biebersteinii; Juniperus procera	cupressaceae	β-Caryophyllene	terpene	C15H24	diptera	Aedes aegypti	adult	NA	no	yes	contact	40,6-57,8	46.4	40,6	57,8	#VALUE!	μL/L	LC50	120	46.4	40,6	57,8	17.2	μL/L	40,6-57,8	TRUE
10.1016/j.heliyon.2020.e04915	2020	17.57519340197935, 44.239853228686954	Achillea biebersteinii; Juniperus procera	asteraceae	α-Terpinene	terpene	C10H16	diptera	Aedes aegypti	adult	NA	no	yes	contact	57,2-781,5	66.8	57,2	781,5	#VALUE!	μL/L	LC50	120	66.8	57,2	781,5	724.3	μL/L	57,2-781,5	TRUE
10.1016/j.heliyon.2020.e04915	2020	17.57519340197935, 44.239853228686954	Achillea biebersteinii; Juniperus procera	asteraceae	ρ-Cymene	terpene	C10H14O	diptera	Aedes aegypti	adult	NA	no	yes	contact	47,3-68,6	54.1	47,3	68,6	#VALUE!	μL/L	LC50	120	54.1	47,3	68,6	21.3	μL/L	47,3-68,6	TRUE
10.1016/j.ibiod.2020.105138	2020	39.96215616882225, 116.36629360620816	Alpinia zerumbet	zingiberaceae	m-Cymene	other	C10H14	coleoptera	Tribolium castaneum	adult	NA	no	no	fumigation	11,1-13,5	12.3	11,1	13,5	#VALUE!	mg/L air	LC50	30	12300	11100	13500	2400	µg/L air	11,1-13,5	TRUE
10.1016/j.ibiod.2020.105138	2020	39.96215616882225, 116.36629360620816	Alpinia zerumbet	zingiberaceae	o-Cymene	other	C10H14	coleoptera	Tribolium castaneum	adult	NA	no	no	fumigation	9,2-12,8	10.8	9,2	12,8	#VALUE!	mg/L air	LC50	30	10800	9200	12800	3600	µg/L air	9,2-12,8	TRUE
10.1016/j.indcrop.2013.02.019	2013	41.61549593308114, 0.6197077443828785	NA	NA	Allyl cinnamate	phenolic	C12H12O2	hemiptera	Acyrthosiphon pisum	nymph	1	yes	no	ingestion	0,02-0,05	0.03	0,02	0,05	#VALUE!	mg/mL	LC50	30	30	20	50	30	µg/mL	0,02-0,05	TRUE
10.1016/j.indcrop.2013.02.019	2013	41.61549593308114, 0.6197077443828785	NA	NA	Allyl 2-furoate	other	C8H8O3	hemiptera	Acyrthosiphon pisum	nymph	1	yes	no	ingestion	0,06-0,42	0.21	0,06	0,42	#VALUE!	mg/mL	LC50	30	210	60	420	360	µg/mL	0,06-0,42	TRUE
10.1016/j.indcrop.2013.02.019	2013	41.61549593308114, 0.6197077443828785	NA	NA	Allyl heptanoate	other	C10H18O2	hemiptera	Acyrthosiphon pisum	nymph	1	yes	no	ingestion	0,21-0,43	0.31	0,21	0,43	#VALUE!	mg/mL	LC50	30	310	210	430	220	µg/mL	0,21-0,43	TRUE
10.1016/j.indcrop.2013.02.019	2013	41.61549593308114, 0.6197077443828785	NA	NA	Allyl cinnamate	phenolic	C12H12O2	coleoptera	Tribolium castaneum	adult	NA	yes	no	contact	0,16-0,22	0.2	0,16	0,22	#VALUE!	mg/insect	LC50	30	200	160	220	60	μg/insect	0,16-0,22	TRUE
10.1016/j.indcrop.2013.02.019	2013	41.61549593308114, 0.6197077443828785	NA	NA	Allyl 2-furoate	other	C8H8O3	coleoptera	Tribolium castaneum	adult	NA	yes	no	contact	0,14-0,26	0.2	0,14	0,26	#VALUE!	mg/insect	LC50	30	200	140	260	120	μg/insect	0,14-0,26	TRUE
10.1016/j.indcrop.2013.02.019	2013	41.61549593308114, 0.6197077443828785	NA	NA	Allyl octanoate	other	C11H20O2	coleoptera	Tribolium castaneum	adult	NA	yes	no	contact	0,08-0,12	0.1	0,08	0,12	#VALUE!	mg/insect	LC50	30	100	80	120	40	μg/insect	0,08-0,12	TRUE
10.1016/j.indcrop.2013.02.019	2013	41.61549593308114, 0.6197077443828785	NA	NA	Allyl heptanoate	other	C10H18O2	coleoptera	Tribolium castaneum	adult	NA	yes	no	contact	0,10-0,18	0.14	0,10	0,18	#VALUE!	mg/insect	LC50	30	140	100	180	80	μg/insect	0,10-0,18	TRUE
10.1016/j.indcrop.2013.02.019	2013	41.61549593308114, 0.6197077443828785	NA	NA	Allyl hexanoate	other	C9H16O2	coleoptera	Tribolium castaneum	adult	NA	yes	no	contact	0,18-0,24	0.2	0,18	0,24	#VALUE!	mg/insect	LC50	30	200	180	240	60	μg/insect	0,18-0,24	TRUE
10.1016/j.indcrop.2013.11.029	2014	34.262404385082064, 108.07396730249984	Tripterygium wilfordii	celastraceae	1-Desacetylwilforine	organonitride	C41H47NO17	diptera	Culex pipiens	larvae	3	yes	no	contact	23,98-27,69	25.7	23,98	27,69	#VALUE!	μg/mL	LC50	60	25.7	23,98	27,69	3.71	μg/mL	23,98-27,69	TRUE
10.1016/j.indcrop.2013.11.029	2014	34.262404385082064, 108.07396730249984	Tripterygium wilfordii	celastraceae	Wilforgine	organonitride	C41H47NO19	diptera	Culex pipiens	larvae	3	yes	no	contact	23,97-26,97	25.4	23,97	26,97	#VALUE!	μg/mL	LC50	60	25.4	23,97	26,97	3	μg/mL	23,97-26,97	TRUE
10.1016/j.indcrop.2013.11.029	2014	34.262404385082064, 108.07396730249984	Tripterygium wilfordii	celastraceae	1-Desacetylwilforine	organonitride	C41H47NO17	diptera	Culex pipiens	larvae	3	yes	no	contact	21,22-23,90	22.58	21,22	23,90	#VALUE!	μg/mL	LC50	60	22.58	21,22	23,90	2.68	μg/mL	21,22-23,90	TRUE
10.1016/j.indcrop.2013.11.029	2014	34.262404385082064, 108.07396730249984	Tripterygium wilfordii	celastraceae	Wilforine	organonitride	C43H49NO18	diptera	Culex pipiens	larvae	3	yes	no	contact	12,74-16,16	14.57	12,74	16,16	#VALUE!	μg/mL	LC50	60	14.57	12,74	16,16	3.42	μg/mL	12,74-16,16	TRUE
10.1016/j.indcrop.2013.11.029	2014	34.262404385082064, 108.07396730249984	Tripterygium wilfordii	celastraceae	1-Desacetylwilforine	organonitride	C41H47NO17	diptera	Musca domestica	adult	NA	yes	no	ingestion	75,42-99,00	87.29	75,42	99,00	#VALUE!	μg/mL	LC50	60	87.29	75,42	99,00	23.58	μg/mL	75,42-99,00	TRUE
10.1016/j.indcrop.2013.11.029	2014	34.262404385082064, 108.07396730249984	Tripterygium wilfordii	celastraceae	Wilforgine	organonitride	C41H47NO19	diptera	Musca domestica	adult	NA	yes	no	ingestion	62,00-79,31	70.19	62,00	79,31	#VALUE!	μg/mL	LC50	60	70.19	62,00	79,31	17.31	μg/mL	62,00-79,31	TRUE
10.1016/j.indcrop.2013.11.029	2014	34.262404385082064, 108.07396730249984	Tripterygium wilfordii	celastraceae	1-Desacetylwilforine	organonitride	C41H47NO17	diptera	Musca domestica	adult	NA	yes	no	ingestion	40,51-56,69	47.8	40,51	56,69	#VALUE!	μg/mL	LC50	60	47.8	40,51	56,69	16.18	μg/mL	40,51-56,69	TRUE
10.1016/j.indcrop.2013.11.029	2014	34.262404385082064, 108.07396730249984	Tripterygium wilfordii	celastraceae	Wilforine	organonitride	C43H49NO18	diptera	Musca domestica	adult	NA	yes	no	ingestion	17,61-24,94	21	17,61	24,94	#VALUE!	μg/mL	LC50	60	21	17,61	24,94	7.33	μg/mL	17,61-24,94	TRUE
10.1016/j.indcrop.2013.12.021	2013	30.47525543462163, 114.35302426798185	NA	NA	(-)-α-pinene	terpene	C10H16	blattodea	Reticulitermes chinensis	adult	NA	no	no	fumigation	22,07-28,09	24.28	22,07	28,09	#VALUE!	μg/L	LC50	60	24.28	22,07	28,09	6.02	μg/L	22,07-28,09	TRUE
10.1016/j.indcrop.2013.12.021	2013	30.47525543462163, 114.35302426798185	NA	NA	(-)-β-pinene	terpene	C10H16	blattodea	Reticulitermes chinensis	adult	NA	no	no	fumigation	2,85-4,02	3.38	2,85	4,02	#VALUE!	μg/L	LC50	60	3.38	2,85	4,02	1.17	μg/L	2,85-4,02	TRUE
10.1016/j.indcrop.2013.12.021	2013	30.47525543462163, 114.35302426798185	NA	NA	ρ-Cymene	terpene	C10H14O	blattodea	Reticulitermes chinensis	adult	NA	no	no	fumigation	6,10-8,75	7.15	6,10	8,75	#VALUE!	μg/L	LC50	60	7.15	6,10	8,75	2.65	μg/L	6,10-8,75	TRUE
10.1016/j.indcrop.2013.12.021	2013	30.47525543462163, 114.35302426798185	NA	NA	3-Carene	terpene	C10H16	blattodea	Reticulitermes chinensis	adult	NA	no	no	fumigation	8,85-20,58	12.01	8,85	20,58	#VALUE!	μg/L	LC50	60	12.01	8,85	20,58	11.73	μg/L	8,85-20,58	TRUE
10.1016/j.indcrop.2013.12.021	2013	30.47525543462163, 114.35302426798185	NA	NA	(±)-Camphene	terpene	C10H16	blattodea	Reticulitermes chinensis	adult	NA	no	no	fumigation	1,09-1,66	1.35	1,09	1,66	#VALUE!	μg/L	LC50	60	1.35	1,09	1,66	0.57	μg/L	1,09-1,66	TRUE
10.1016/j.indcrop.2013.12.021	2013	30.47525543462163, 114.35302426798185	NA	NA	(±)-Limonene	terpene	C10H16	blattodea	Reticulitermes chinensis	adult	NA	no	no	fumigation	7,49-13,95	9.55	7,49	13,95	#VALUE!	μg/L	LC50	60	9.55	7,49	13,95	6.46	μg/L	7,49-13,95	TRUE
10.1016/j.indcrop.2013.12.021	2013	30.47525543462163, 114.35302426798185	NA	NA	Myrcene	terpene	C10H16	blattodea	Reticulitermes chinensis	adult	NA	no	no	fumigation	7,83-14,21	9.88	7,83	14,21	#VALUE!	μg/L	LC50	60	9.88	7,83	14,21	6.38	μg/L	7,83-14,21	TRUE
10.1016/j.indcrop.2013.12.021	2013	30.47525543462163, 114.35302426798185	NA	NA	α-Terpinene	terpene	C10H16	blattodea	Reticulitermes chinensis	adult	NA	no	no	fumigation	3,33-4,21	3.74	3,33	4,21	#VALUE!	μg/L	LC50	60	3.74	3,33	4,21	0.88	μg/L	3,33-4,21	TRUE
10.1016/j.indcrop.2013.12.021	2013	30.47525543462163, 114.35302426798185	NA	NA	γ-Terpinene	terpene	C10H16	blattodea	Reticulitermes chinensis	adult	NA	no	no	fumigation	2,53-3,59	3.02	2,53	3,59	#VALUE!	μg/L	LC50	60	3.02	2,53	3,59	1.06	μg/L	2,53-3,59	TRUE
10.1016/j.indcrop.2013.12.021	2013	30.47525543462163, 114.35302426798185	NA	NA	Terpinolene	terpene	C10H16	blattodea	Reticulitermes chinensis	adult	NA	no	no	fumigation	2,07-2,87	2.46	2,07	2,87	#VALUE!	μg/L	LC50	60	2.46	2,07	2,87	0.8	μg/L	2,07-2,87	TRUE
10.1016/j.indcrop.2013.12.021	2013	30.47525543462163, 114.35302426798185	NA	NA	β-Citronellene	terpene	C10H18	blattodea	Reticulitermes chinensis	adult	NA	no	no	fumigation	22,23-27,86	24.28	22,23	27,86	#VALUE!	μg/L	LC50	60	24.28	22,23	27,86	5.63	μg/L	22,23-27,86	TRUE
10.1016/j.indcrop.2013.12.021	2013	30.47525543462163, 114.35302426798185	NA	NA	α-Terpinenol	terpenoid	C10H18O	blattodea	Reticulitermes chinensis	adult	NA	no	no	fumigation	0,39-0,52	0.46	0,39	0,52	#VALUE!	μg/L	LC50	60	0.46	0,39	0,52	0.13	μg/L	0,39-0,52	TRUE
10.1016/j.indcrop.2013.12.021	2013	30.47525543462163, 114.35302426798185	NA	NA	(±)-Terpinen-4-ol	terpenoid	C10H18O	blattodea	Reticulitermes chinensis	adult	NA	no	no	fumigation	0,06-0,07	0.06	0,06	0,07	#VALUE!	μg/L	LC50	60	0.06	0,06	0,07	0.01	μg/L	0,06-0,07	TRUE
10.1016/j.indcrop.2013.12.021	2013	30.47525543462163, 114.35302426798185	NA	NA	(±)-Menthol	terpenoid	C10H20O	blattodea	Reticulitermes chinensis	adult	NA	no	no	fumigation	0,29-0,48	0.39	0,29	0,48	#VALUE!	μg/L	LC50	60	0.39	0,29	0,48	0.19	μg/L	0,29-0,48	TRUE
10.1016/j.indcrop.2013.12.021	2013	30.47525543462163, 114.35302426798185	NA	NA	Isopulegol	terpenoid	C10H18O	blattodea	Reticulitermes chinensis	adult	NA	no	no	fumigation	0,03-0,04	0.04	0,03	0,04	#VALUE!	μg/L	LC50	60	0.04	0,03	0,04	0.01	μg/L	0,03-0,04	TRUE
10.1016/j.indcrop.2013.12.021	2013	30.47525543462163, 114.35302426798185	NA	NA	(-)-borneol	terpenoid	C10H18O	blattodea	Reticulitermes chinensis	adult	NA	no	no	fumigation	3,25-5,02	4.01	3,25	5,02	#VALUE!	μg/L	LC50	60	4.01	3,25	5,02	1.77	μg/L	3,25-5,02	TRUE
10.1016/j.indcrop.2013.12.021	2013	30.47525543462163, 114.35302426798185	NA	NA	Nerol	terpenoid	C10H18O	blattodea	Reticulitermes chinensis	adult	NA	no	no	fumigation	0,11-0,14	0.12	0,11	0,14	#VALUE!	μg/L	LC50	60	0.12	0,11	0,14	0.03	μg/L	0,11-0,14	TRUE
10.1016/j.indcrop.2013.12.021	2013	30.47525543462163, 114.35302426798185	NA	NA	β-Citronellol	terpenoid	C10H20O	blattodea	Reticulitermes chinensis	adult	NA	no	no	fumigation	0,20-0,33	0.25	0,20	0,33	#VALUE!	μg/L	LC50	60	0.25	0,20	0,33	0.13	μg/L	0,20-0,33	TRUE
10.1016/j.indcrop.2013.12.021	2013	30.47525543462163, 114.35302426798185	NA	NA	Linalool	terpenoid	C10H18O	blattodea	Reticulitermes chinensis	adult	NA	no	no	fumigation	0,45-0,60	0.52	0,45	0,60	#VALUE!	μg/L	LC50	60	0.52	0,45	0,60	0.15	μg/L	0,45-0,60	TRUE
10.1016/j.indcrop.2013.12.021	2013	30.47525543462163, 114.35302426798185	NA	NA	dihydrolinalool	terpenoid	C10H20O	blattodea	Reticulitermes chinensis	adult	NA	no	no	fumigation	0,08-0,11	0.1	0,08	0,11	#VALUE!	μg/L	LC50	60	0.1	0,08	0,11	0.03	μg/L	0,08-0,11	TRUE
10.1016/j.indcrop.2013.12.021	2013	30.47525543462163, 114.35302426798185	NA	NA	Geraniol	terpenoid	C10H18O	blattodea	Reticulitermes chinensis	adult	NA	no	no	fumigation	0,06-0,09	0.08	0,06	0,09	#VALUE!	μg/L	LC50	60	0.08	0,06	0,09	0.03	μg/L	0,06-0,09	TRUE
10.1016/j.indcrop.2013.12.021	2013	30.47525543462163, 114.35302426798185	NA	NA	3,7-dimethyl-1-octanol	other	C10H22O	blattodea	Reticulitermes chinensis	adult	NA	no	no	fumigation	0,21-0,29	0.25	0,21	0,29	#VALUE!	μg/L	LC50	60	0.25	0,21	0,29	0.08	μg/L	0,21-0,29	TRUE
10.1016/j.indcrop.2013.12.021	2013	30.47525543462163, 114.35302426798185	NA	NA	Eugenol	phenolic	C10H12O2	blattodea	Reticulitermes chinensis	adult	NA	no	no	fumigation	0,01-0,02	0.01	0,01	0,02	#VALUE!	μg/L	LC50	60	0.01	0,01	0,02	0.01	μg/L	0,01-0,02	TRUE
10.1016/j.indcrop.2013.12.021	2013	30.47525543462163, 114.35302426798185	NA	NA	Thymol	terpenoid	C10H14O	blattodea	Reticulitermes chinensis	adult	NA	no	no	fumigation	0,03-0,04	0.03	0,03	0,04	#VALUE!	μg/L	LC50	60	0.03	0,03	0,04	0.01	μg/L	0,03-0,04	TRUE
10.1016/j.indcrop.2013.12.021	2013	30.47525543462163, 114.35302426798185	NA	NA	Carvacrol	terpenoid	C10H14O	blattodea	Reticulitermes chinensis	adult	NA	no	no	fumigation	0,005-0,008	0.007	0,005	0,008	#VALUE!	μg/L	LC50	60	0.007	0,005	0,008	0.003	μg/L	0,005-0,008	TRUE
10.1016/j.indcrop.2013.12.021	2013	30.47525543462163, 114.35302426798185	NA	NA	Isoeugenol	other	C10H12O2	blattodea	Reticulitermes chinensis	adult	NA	no	no	fumigation	0,77-1,35	0.99	0,77	1,35	#VALUE!	μg/L	LC50	60	0.99	0,77	1,35	0.58	μg/L	0,77-1,35	TRUE
10.1016/j.indcrop.2013.12.021	2013	30.47525543462163, 114.35302426798185	NA	NA	(+)-Camphor	terpenoid	C10H16O	blattodea	Reticulitermes chinensis	adult	NA	no	no	fumigation	5,11-7,05	5.94	5,11	7,05	#VALUE!	μg/L	LC50	60	5.94	5,11	7,05	1.94	μg/L	5,11-7,05	TRUE
10.1016/j.indcrop.2013.12.021	2013	30.47525543462163, 114.35302426798185	NA	NA	(-)-Fenchone	terpenoid	C10H16O	blattodea	Reticulitermes chinensis	adult	NA	no	no	fumigation	0,46-0,61	0.53	0,46	0,61	#VALUE!	μg/L	LC50	60	0.53	0,46	0,61	0.15	μg/L	0,46-0,61	TRUE
10.1016/j.indcrop.2013.12.021	2013	30.47525543462163, 114.35302426798185	NA	NA	(-)-Verbenone	terpenoid	C19H14O	blattodea	Reticulitermes chinensis	adult	NA	no	no	fumigation	0,01-0,02	0.01	0,01	0,02	#VALUE!	μg/L	LC50	60	0.01	0,01	0,02	0.01	μg/L	0,01-0,02	TRUE
10.1016/j.indcrop.2013.12.021	2013	30.47525543462163, 114.35302426798185	NA	NA	(+)-Pulegone	terpenoid	C10H16O	blattodea	Reticulitermes chinensis	adult	NA	no	no	fumigation	0,002-0,003	0.003	0,002	0,003	#VALUE!	μg/L	LC50	60	0.003	0,002	0,003	0.001	μg/L	0,002-0,003	TRUE
10.1016/j.indcrop.2013.12.021	2013	30.47525543462163, 114.35302426798185	NA	NA	(-)-carvone	terpenoid	C10H14O	blattodea	Reticulitermes chinensis	adult	NA	no	no	fumigation	0,02-0,03	0.02	0,02	0,03	#VALUE!	μg/L	LC50	60	0.02	0,02	0,03	0.01	μg/L	0,02-0,03	TRUE
10.1016/j.indcrop.2013.12.021	2013	30.47525543462163, 114.35302426798185	NA	NA	(-)-Menthone	terpenoid	C10H18O	blattodea	Reticulitermes chinensis	adult	NA	no	no	fumigation	0,07-0,11	0.09	0,07	0,11	#VALUE!	μg/L	LC50	60	0.09	0,07	0,11	0.04	μg/L	0,07-0,11	TRUE
10.1016/j.indcrop.2013.12.021	2013	30.47525543462163, 114.35302426798185	NA	NA	Citral	terpenoid	C10H16O	blattodea	Reticulitermes chinensis	adult	NA	no	no	fumigation	0,008-0,013	0.01	0,008	0,013	#VALUE!	μg/L	LC50	60	0.01	0,008	0,013	0.005	μg/L	0,008-0,013	TRUE
10.1016/j.indcrop.2013.12.021	2013	30.47525543462163, 114.35302426798185	NA	NA	(±)-Citronellal	terpenoid	C10H18O	blattodea	Reticulitermes chinensis	adult	NA	no	no	fumigation	0,03-0,05	0.04	0,03	0,05	#VALUE!	μg/L	LC50	60	0.04	0,03	0,05	0.02	μg/L	0,03-0,05	TRUE
10.1016/j.indcrop.2013.12.021	2013	30.47525543462163, 114.35302426798185	NA	NA	Cuminaldehyde	other	C10H12O	blattodea	Reticulitermes chinensis	adult	NA	no	no	fumigation	0,007-0,011	0.01	0,007	0,011	#VALUE!	μg/L	LC50	60	0.01	0,007	0,011	0.004	μg/L	0,007-0,011	TRUE
10.1016/j.indcrop.2013.12.021	2013	30.47525543462163, 114.35302426798185	NA	NA	Bornyl acetate	other	C12H20O2	blattodea	Reticulitermes chinensis	adult	NA	no	no	fumigation	0,31-0,45	0.38	0,31	0,45	#VALUE!	μg/L	LC50	60	0.38	0,31	0,45	0.14	μg/L	0,31-0,45	TRUE
10.1016/j.indcrop.2013.12.021	2013	30.47525543462163, 114.35302426798185	NA	NA	Linalyl acetate	other	C12H20O2	blattodea	Reticulitermes chinensis	adult	NA	no	no	fumigation	0,86-1,27	1.03	0,86	1,27	#VALUE!	μg/L	LC50	60	1.03	0,86	1,27	0.41	μg/L	0,86-1,27	TRUE
10.1016/j.indcrop.2013.12.021	2013	30.47525543462163, 114.35302426798185	NA	NA	Terpinyl acetate	other	C12H20O2	blattodea	Reticulitermes chinensis	adult	NA	no	no	fumigation	0,48-0,72	0.59	0,48	0,72	#VALUE!	μg/L	LC50	60	0.59	0,48	0,72	0.24	μg/L	0,48-0,72	TRUE
10.1016/j.indcrop.2013.12.021	2013	30.47525543462163, 114.35302426798185	NA	NA	Neryl acetate	other	C12H20O2	blattodea	Reticulitermes chinensis	adult	NA	no	no	fumigation	0,16-0,22	0.19	0,16	0,22	#VALUE!	μg/L	LC50	60	0.19	0,16	0,22	0.06	μg/L	0,16-0,22	TRUE
10.1016/j.indcrop.2013.12.021	2013	30.47525543462163, 114.35302426798185	NA	NA	Citronellyl acetate	terpenoid	C12H22O2	blattodea	Reticulitermes chinensis	adult	NA	no	no	fumigation	0,46-0,60	0.53	0,46	0,60	#VALUE!	μg/L	LC50	60	0.53	0,46	0,60	0.14	μg/L	0,46-0,60	TRUE
10.1016/j.indcrop.2013.12.021	2013	30.47525543462163, 114.35302426798185	NA	NA	Geranyl acetate	other	C12H20O2	blattodea	Reticulitermes chinensis	adult	NA	no	no	fumigation	0,04-0,07	0.06	0,04	0,07	#VALUE!	μg/L	LC50	60	0.06	0,04	0,07	0.03	μg/L	0,04-0,07	TRUE
10.1016/j.indcrop.2013.12.021	2013	30.47525543462163, 114.35302426798185	NA	NA	1,8-Cineole	terpenoid	C10H18O	blattodea	Reticulitermes chinensis	adult	NA	no	no	fumigation	0,01-0,02	0.01	0,01	0,02	#VALUE!	μg/L	LC50	60	0.01	0,01	0,02	0.01	μg/L	0,01-0,02	TRUE
10.1016/j.indcrop.2015.03.084	2015	-10.913467011593873, -37.10064991155747	Lippia alba	verbanaceae	Carvone	terpenoid	C10H14O	coleoptera	Sitophilus zeamais	adult	NA	no	no	fumigation	13,6-16,7	15.2	13,6	16,7	#VALUE!	μL/mL	LC50	40	15.2	13,6	16,7	3.1	μL/mL	13,6-16,7	TRUE
10.1016/j.indcrop.2015.03.084	2015	-10.913467011593873, -37.10064991155747	Lippia alba	verbanaceae	Carvone	terpenoid	C10H14O	coleoptera	Sitophilus zeamais	adult	NA	no	no	fumigation	15,7-17,5	16.7	15,7	17,5	#VALUE!	μL/mL	LC50	40	16.7	15,7	17,5	1.8	μL/mL	15,7-17,5	TRUE
10.1016/j.indcrop.2015.03.084	2015	-10.913467011593873, -37.10064991155747	Lippia alba	verbanaceae	Citral	terpenoid	C10H16O	coleoptera	Sitophilus zeamais	adult	NA	no	no	fumigation	62,6-84,1	70.8	62,6	84,1	#VALUE!	μL/mL	LC50	40	70.8	62,6	84,1	21.5	μL/mL	62,6-84,1	TRUE
10.1016/j.indcrop.2015.03.084	2015	-10.913467011593873, -37.10064991155747	Lippia alba	verbanaceae	Citral	terpenoid	C10H16O	coleoptera	Sitophilus zeamais	adult	NA	no	no	fumigation	51,9-57,7	54.6	51,9	57,7	#VALUE!	μL/mL	LC50	40	54.6	51,9	57,7	5.8	μL/mL	51,9-57,7	TRUE
10.1016/j.indcrop.2015.03.084	2015	-10.913467011593873, -37.10064991155747	Lippia alba	verbanaceae	Carvone	terpenoid	C10H14O	coleoptera	Tribolium castaneum	adult	NA	no	no	fumigation	27,5-30,0	28.7	27,5	30,0	#VALUE!	μL/mL	LC50	40	28.7	27,5	30,0	2.5	μL/mL	27,5-30,0	TRUE
10.1016/j.indcrop.2015.03.084	2015	-10.913467011593873, -37.10064991155747	Lippia alba	verbanaceae	Carvone	terpenoid	C10H14O	coleoptera	Tribolium castaneum	adult	NA	no	no	fumigation	19,0-20,2	19.5	19,0	20,2	#VALUE!	μL/mL	LC50	40	19.5	19,0	20,2	1.2	μL/mL	19,0-20,2	TRUE
10.1016/j.indcrop.2015.03.084	2015	-10.913467011593873, -37.10064991155747	Lippia alba	verbanaceae	Citral	terpenoid	C10H16O	coleoptera	Tribolium castaneum	adult	NA	no	no	fumigation	61,1-73,8	67.2	61,1	73,8	#VALUE!	μL/mL	LC50	40	67.2	61,1	73,8	12.7	μL/mL	61,1-73,8	TRUE
10.1016/j.indcrop.2015.03.084	2015	-10.913467011593873, -37.10064991155747	Lippia alba	verbanaceae	Citral	terpenoid	C10H16O	coleoptera	Tribolium castaneum	adult	NA	no	no	fumigation	89,4-142,9	107.8	89,4	142,9	#VALUE!	μL/mL	LC50	40	107.8	89,4	142,9	53.5	μL/mL	89,4-142,9	TRUE
10.1016/j.indcrop.2015.06.039	2015	35.917788773786576, 10.562341928689477	Citrus aurantium	rutaceae	Limonene	terpene	C10H16	hemiptera	Bemisia tabaci	adult	NA	no	yes	fumigation	1,4-9,6	4.71	1,4	9,6	#VALUE!	μL/L air	LC50	60	4.71	1,4	9,6	8.2	μL/L air	1,4-9,6	TRUE
10.1016/j.indcrop.2015.11.002	2015	39.96215103936569, 116.36626149713861	Rhododendron thymifolium	ericaceae	Germacrone	terpenoid	C15H22O	coleoptera	Tribolium castaneum	adult	NA	no	yes	contact	0,83-1,14	0.97	0,83	1,14	#VALUE!	μg/insect	LD50	50	0.97	0,83	1,14	0.31	μg/insect	0,83-1,14	TRUE
10.1016/j.indcrop.2015.11.002	2015	39.96215103936569, 116.36626149713861	Rhododendron thymifolium	ericaceae	Germacrone	terpenoid	C15H22O	psocoptera	Liposcelis bostrychophila	adult	NA	no	yes	contact	45,34-49,50	47.36	45,34	49,50	#VALUE!	μg/cm2	LD50	50	47.36	45,34	49,50	4.16	μg/cm2	45,34-49,50	TRUE
10.1016/j.indcrop.2015.11.002	2015	39.96215103936569, 116.36626149713861	Rhododendron thymifolium	ericaceae	α-Oxobisabolene	terpenoid	C15H24O	psocoptera	Liposcelis bostrychophila	adult	NA	no	yes	contact	39,39-47,79	43.41	39,39	47,79	#VALUE!	μg/cm2	LD50	50	43.41	39,39	47,79	8.4	μg/cm2	39,39-47,79	TRUE
10.1016/j.indcrop.2015.11.002	2015	39.96215103936569, 116.36626149713861	Rhododendron thymifolium	ericaceae	γ-Elemene	terpene	C15H24	psocoptera	Liposcelis bostrychophila	adult	NA	no	yes	contact	93,03-112,50	102.15	93,03	112,50	#VALUE!	μg/cm2	LD50	50	102.15	93,03	112,50	19.47	μg/cm2	93,03-112,50	TRUE
10.1016/j.indcrop.2015.11.002	2015	39.96215103936569, 116.36626149713861	Rhododendron thymifolium	ericaceae	Selina-3,7(11)-diene	terpene	C15H24	psocoptera	Liposcelis bostrychophila	adult	NA	no	yes	contact	46,67-55,13	50.78	46,67	55,13	#VALUE!	μg/cm2	LD50	50	50.78	46,67	55,13	8.46	μg/cm2	46,67-55,13	TRUE
10.1016/j.indcrop.2015.11.002	2015	39.96215103936569, 116.36626149713861	Rhododendron thymifolium	ericaceae	β-Sesquiphellandrene	terpene	C15H24	psocoptera	Liposcelis bostrychophila	adult	NA	no	yes	contact	53,46-64,63	58.75	53,46	64,63	#VALUE!	μg/cm2	LD50	50	58.75	53,46	64,63	11.17	μg/cm2	53,46-64,63	TRUE
10.1016/j.indcrop.2018.05.031	2018	23.156936558057915, 113.35413170775932	Artemisia absinthium	asteraceae	Carvacrol	terpenoid	C10H14O	hemiptera	Diaphorina citri	adult	NA	yes	no	contact	5,811-8,321	6931	5,811	8,321	2510	μg/insect	LC50	90	6931	5,811	8,321	2.51	μg/insect	5,811-8,321	TRUE
10.1016/j.indcrop.2018.05.031	2018	23.156936558057915, 113.35413170775932	Artemisia absinthium	asteraceae	Carvacrol	terpenoid	C10H14O	hemiptera	Diaphorina citri	adult	NA	yes	no	contact	6,855-9,854	8224	6,855	9,854	2999	μg/insect	LC50	90	8224	6,855	9,854	2.999	μg/insect	6,855-9,854	TRUE
10.1016/j.indcrop.2018.05.031	2018	23.156936558057915, 113.35413170775932	Artemisia absinthium	asteraceae	Carvacrol	terpenoid	C10H14O	hemiptera	Diaphorina citri	adult	NA	yes	no	contact	8,455-12,976	10332	8,455	12,976	4521	μg/insect	LC50	90	10332	8,455	12,976	4.521	μg/insect	8,455-12,976	TRUE
10.1016/j.indcrop.2019.05.055	2019	36.04632969569917, 103.86626213622623	Rheum palmatum	polygonaceae	rhein	phenolic	C15H8O6	hemiptera	Nilaparvata lugens	adult	NA	yes	no	contact	104,47-140,95	122.22	104,47	140,95	#VALUE!	μg/mL	LC50	90	122.22	104,47	140,95	36.48	μg/mL	104,47-140,95	TRUE
10.1016/j.indcrop.2019.05.055	2019	36.04632969569917, 103.86626213622623	Rheum palmatum	polygonaceae	Emodin	phenolic	C15H10O5	hemiptera	Nilaparvata lugens	adult	NA	yes	no	contact	71,42-96,77	84.3	71,42	96,77	#VALUE!	μg/mL	LC50	90	84.3	71,42	96,77	25.35	μg/mL	71,42-96,77	TRUE
10.1016/j.indcrop.2019.05.055	2019	36.04632969569917, 103.86626213622623	Rheum palmatum	polygonaceae	Physcion	phenolic	C16H12O5	hemiptera	Nilaparvata lugens	adult	NA	yes	no	contact	93,83-149,06	120.44	93,83	149,06	#VALUE!	μg/mL	LC50	90	120.44	93,83	149,06	55.23	μg/mL	93,83-149,06	TRUE
10.1016/j.indcrop.2019.05.055	2019	36.04632969569917, 103.86626213622623	Rheum palmatum	polygonaceae	Aloe-emodin	phenolic	C15H10O5	hemiptera	Nilaparvata lugens	adult	NA	yes	no	contact	109,12-146,61	127.3	109,12	146,61	#VALUE!	μg/mL	LC50	90	127.3	109,12	146,61	37.49	μg/mL	109,12-146,61	TRUE
10.1016/j.indcrop.2019.05.055	2019	36.04632969569917, 103.86626213622623	Rheum palmatum	polygonaceae	Chrysophanol	phenolic	C15H10O4	hemiptera	Nilaparvata lugens	adult	NA	yes	no	contact	100,22-132,60	116	100,22	132,60	#VALUE!	μg/mL	LC50	90	116	100,22	132,60	32.38	μg/mL	100,22-132,60	TRUE
10.1016/j.indcrop.2019.05.055	2019	36.04632969569917, 103.86626213622623	Rheum palmatum	polygonaceae	Juglone	phenolic	C10H6O3	hemiptera	Nilaparvata lugens	adult	NA	yes	no	contact	220,00-341,97	268.45	220,00	341,97	#VALUE!	μg/mL	LC50	90	268.45	220,00	341,97	121.97	μg/mL	220,00-341,97	TRUE
10.1016/j.indcrop.2019.05.055	2019	36.04632969569917, 103.86626213622623	Rheum palmatum	polygonaceae	Plumbagin	phenolic	C11H8O3	hemiptera	Nilaparvata lugens	adult	NA	yes	no	contact	895,96-128,44	110.9	895,96	128,44	#VALUE!	μg/mL	LC50	90	110.9	895,96	128,44	-767.52	μg/mL	895,96-128,44	TRUE
10.1016/j.indcrop.2019.05.055	2019	36.04632969569917, 103.86626213622623	Rheum palmatum	polygonaceae	Lapachol	phenolic	C15H14O3	hemiptera	Nilaparvata lugens	adult	NA	yes	no	contact	95,90-135,39	113.81	95,90	135,39	#VALUE!	μg/mL	LC50	90	113.81	95,90	135,39	39.49	μg/mL	95,90-135,39	TRUE
10.1016/j.indcrop.2019.05.055	2019	36.04632969569917, 103.86626213622623	Rheum palmatum	polygonaceae	Menadione	phenolic	C11H8O2	hemiptera	Nilaparvata lugens	adult	NA	yes	no	contact	136,85-206,32	166.16	136,85	206,32	#VALUE!	μg/mL	LC50	90	166.16	136,85	206,32	69.47	μg/mL	136,85-206,32	TRUE
10.1016/j.indcrop.2019.05.055	2019	36.04632969569917, 103.86626213622623	Rheum palmatum	polygonaceae	1,4-Naphthoquinone	other	C10H602	hemiptera	Nilaparvata lugens	adult	NA	yes	no	contact	102,88-144,92	121.82	102,88	144,92	#VALUE!	μg/mL	LC50	90	121.82	102,88	144,92	42.04	μg/mL	102,88-144,92	TRUE
10.1016/j.indcrop.2019.05.055	2019	36.04632969569917, 103.86626213622623	Rheum palmatum	polygonaceae	Naphthazarin	phenolic	C10H6O4	hemiptera	Nilaparvata lugens	adult	NA	yes	no	contact	96,91-139,17	115.78	96,91	139,17	#VALUE!	μg/mL	LC50	90	115.78	96,91	139,17	42.26	μg/mL	96,91-139,17	TRUE
10.1016/j.indcrop.2019.05.055	2019	36.04632969569917, 103.86626213622623	Rheum palmatum	polygonaceae	Shikonin	phenolic	C16H16O5	hemiptera	Nilaparvata lugens	adult	NA	yes	no	contact	172,73-268,58	211.55	172,73	268,58	#VALUE!	μg/mL	LC50	90	211.55	172,73	268,58	95.85	μg/mL	172,73-268,58	TRUE
10.1016/j.indcrop.2019.05.055	2019	36.04632969569917, 103.86626213622623	Rheum palmatum	polygonaceae	Alkanin	other	C16H16O5	hemiptera	Nilaparvata lugens	adult	NA	yes	no	contact	121,21-373,17	278.52	121,21	373,17	#VALUE!	μg/mL	LC50	90	278.52	121,21	373,17	251.96	μg/mL	121,21-373,17	TRUE
10.1016/j.indcrop.2019.05.055	2019	36.04632969569917, 103.86626213622623	Rheum palmatum	polygonaceae	Lawsone	phenolic	C10H6O3	hemiptera	Nilaparvata lugens	adult	NA	yes	no	contact	97,99-137,08	115.72	97,99	137,08	#VALUE!	μg/mL	LC50	90	115.72	97,99	137,08	39.09	μg/mL	97,99-137,08	TRUE
10.1016/j.indcrop.2019.05.055	2019	36.04632969569917, 103.86626213622623	Rheum palmatum	polygonaceae	VitaminK1	other	C31H46O2	hemiptera	Nilaparvata lugens	adult	NA	yes	no	contact	90,10-117,09	102.7	90,10	117,09	#VALUE!	μg/mL	LC50	90	102.7	90,10	117,09	26.99	μg/mL	90,10-117,09	TRUE
10.1016/j.indcrop.2019.05.055	2019	36.04632969569917, 103.86626213622623	Rheum palmatum	polygonaceae	2-Methoxy-1,4-naphthoquinone	other	C11H8O3	hemiptera	Nilaparvata lugens	adult	NA	yes	no	contact	120,78-165,17	140.77	120,78	165,17	#VALUE!	μg/mL	LC50	90	140.77	120,78	165,17	44.39	μg/mL	120,78-165,17	TRUE
10.1016/j.indcrop.2019.05.055	2019	36.04632969569917, 103.86626213622623	Rheum palmatum	polygonaceae	Thymoquinone	other	C10H12O2	hemiptera	Nilaparvata lugens	adult	NA	yes	no	contact	120,17-161,17	138.81	120,17	161,17	#VALUE!	μg/mL	LC50	90	138.81	120,17	161,17	41	μg/mL	120,17-161,17	TRUE
10.1016/j.indcrop.2020.112237	2020	34.284913563960075, 108.07586509923055	Mosla chinensis	lamiaceae	Thymol	terpenoid	C10H14O	hemiptera	Myzus persicae	adult	NA	no	no	fumigation	5,32-6,47	5.88	5,32	6,47	#VALUE!	μL/L air	LC50	60	5.88	5,32	6,47	1.15	μL/L air	5,32-6,47	TRUE
10.1016/j.indcrop.2020.112237	2020	34.284913563960075, 108.07586509923055	Mosla chinensis	lamiaceae	Carvacrol	terpenoid	C10H14O	hemiptera	Myzus persicae	adult	NA	no	no	fumigation	8,29-14,41	10.06	8,29	14,41	#VALUE!	μL/L air	LC50	60	10.06	8,29	14,41	6.12	μL/L air	8,29-14,41	TRUE
10.1016/j.indcrop.2020.112237	2020	34.284913563960075, 108.07586509923055	Mosla chinensis	lamiaceae	β-Thymol	terpenoid	C10H14O	hemiptera	Myzus persicae	adult	NA	no	no	fumigation	11,84-16,59	14.13	11,84	16,59	#VALUE!	μL/L air	LC50	60	14.13	11,84	16,59	4.75	μL/L air	11,84-16,59	TRUE
10.1016/j.indcrop.2020.112237	2020	34.284913563960075, 108.07586509923055	Mosla chinensis	lamiaceae	Thymol	terpenoid	C10H14O	coleoptera	Sitophilus zeamais	adult	NA	no	no	fumigation	49,08-58,43	53.71	49,08	58,43	#VALUE!	μL/L air	LC50	60	53.71	49,08	58,43	9.35	μL/L air	49,08-58,43	TRUE
10.1016/j.indcrop.2020.112237	2020	34.284913563960075, 108.07586509923055	Mosla chinensis	lamiaceae	Carvacrol	terpenoid	C10H14O	coleoptera	Sitophilus zeamais	adult	NA	no	no	fumigation	55,52-62,51	59.2	55,52	62,51	#VALUE!	μL/L air	LC50	60	59.2	55,52	62,51	6.99	μL/L air	55,52-62,51	TRUE
10.1016/j.indcrop.2020.112237	2020	34.284913563960075, 108.07586509923055	Mosla chinensis	lamiaceae	β-Thymol	terpenoid	C10H14O	coleoptera	Sitophilus zeamais	adult	NA	no	no	fumigation	68,35-78,33	72.71	68,35	78,33	#VALUE!	μL/L air	LC50	60	72.71	68,35	78,33	9.98	μL/L air	68,35-78,33	TRUE
10.1016/j.indcrop.2021.113271	2021	31.216601311503617, 121.32431397964	Salvia hispanica	lamiaceae	Camphene	terpene	C10H16	lepidoptera	Spodoptera exigua	larvae	3	no	yes	topical	173,92-217,75	194.61	173,92	217,75	#VALUE!	μg/insect	LD50	60	194.61	173,92	217,75	43.83	μg/insect	173,92-217,75	TRUE
10.1016/j.indcrop.2021.113271	2021	31.216601311503617, 121.32431397964	Salvia hispanica	lamiaceae	β-Pinene	terpene	C10H16	lepidoptera	Spodoptera exigua	larvae	3	no	yes	topical	94,05-111,45	102.38	94,05	111,45	#VALUE!	μg/insect	LD50	60	102.38	94,05	111,45	17.4	μg/insect	94,05-111,45	TRUE
10.1016/j.indcrop.2021.113271	2021	31.216601311503617, 121.32431397964	Salvia hispanica	lamiaceae	3-Carene	terpene	C10H16	lepidoptera	Spodoptera exigua	larvae	3	no	yes	topical	73,04-82,06	77.42	73,04	82,06	#VALUE!	μg/insect	LD50	60	77.42	73,04	82,06	9.02	μg/insect	73,04-82,06	TRUE
10.1016/j.indcrop.2021.113271	2021	31.216601311503617, 121.32431397964	Salvia hispanica	lamiaceae	(R)-(+)-Limonene	terpene	C10H16	lepidoptera	Spodoptera exigua	larvae	3	no	yes	topical	61,07-73,86	67.16	61,07	73,86	#VALUE!	μg/insect	LD50	60	67.16	61,07	73,86	12.79	μg/insect	61,07-73,86	TRUE
10.1016/j.indcrop.2021.113271	2021	31.216601311503617, 121.32431397964	Salvia hispanica	lamiaceae	1,8-Cineole	terpenoid	C10H18O	lepidoptera	Spodoptera exigua	larvae	3	no	yes	topical	98,71-109,94	104.17	98,71	109,94	#VALUE!	μg/insect	LD50	60	104.17	98,71	109,94	11.23	μg/insect	98,71-109,94	TRUE
10.1016/j.indcrop.2021.113271	2021	31.216601311503617, 121.32431397964	Salvia hispanica	lamiaceae	ρ-Cymene	terpene	C10H14O	lepidoptera	Spodoptera exigua	larvae	3	no	yes	topical	45,62-56,44	50.75	45,62	56,44	#VALUE!	μg/insect	LD50	60	50.75	45,62	56,44	10.82	μg/insect	45,62-56,44	TRUE
10.1016/j.indcrop.2021.113271	2021	31.216601311503617, 121.32431397964	Salvia hispanica	lamiaceae	α-Thujone	terpenoid	C10H16O	lepidoptera	Spodoptera exigua	larvae	3	no	yes	topical	34,45-39,97	37.11	34,45	39,97	#VALUE!	μg/insect	LD50	60	37.11	34,45	39,97	5.52	μg/insect	34,45-39,97	TRUE
10.1016/j.indcrop.2021.113271	2021	31.216601311503617, 121.32431397964	Salvia hispanica	lamiaceae	(+)-Camphor	terpenoid	C10H16O	lepidoptera	Spodoptera exigua	larvae	3	no	yes	topical	154,48-168,24	161.22	154,48	168,24	#VALUE!	μg/insect	LD50	60	161.22	154,48	168,24	13.76	μg/insect	154,48-168,24	TRUE
10.1016/j.indcrop.2021.113271	2021	31.216601311503617, 121.32431397964	Salvia hispanica	lamiaceae	Linalool	terpenoid	C10H18O	lepidoptera	Spodoptera exigua	larvae	3	no	yes	topical	115,79-133,33	124.25	115,79	133,33	#VALUE!	μg/insect	LD50	60	124.25	115,79	133,33	17.54	μg/insect	115,79-133,33	TRUE
10.1016/j.indcrop.2021.113271	2021	31.216601311503617, 121.32431397964	Salvia hispanica	lamiaceae	(-)-Bornyl acetate	other	C12H20O2	lepidoptera	Spodoptera exigua	larvae	3	no	yes	topical	77,31-88,22	82.59	77,31	88,22	#VALUE!	μg/insect	LD50	60	82.59	77,31	88,22	10.91	μg/insect	77,31-88,22	TRUE
10.1016/j.indcrop.2021.113271	2021	31.216601311503617, 121.32431397964	Salvia hispanica	lamiaceae	β-Caryophyllene	terpene	C15H24	lepidoptera	Spodoptera exigua	larvae	3	no	yes	topical	127,30-142,68	134.77	127,30	142,68	#VALUE!	μg/insect	LD50	60	134.77	127,30	142,68	15.38	μg/insect	127,30-142,68	TRUE
10.1016/j.indcrop.2021.113271	2021	31.216601311503617, 121.32431397964	Salvia hispanica	lamiaceae	α-Caryophyllene	terpene	C15H24	lepidoptera	Spodoptera exigua	larvae	3	no	yes	topical	36,99-44,01	40.35	36,99	44,01	#VALUE!	μg/insect	LD50	60	40.35	36,99	44,01	7.02	μg/insect	36,99-44,01	TRUE
10.1016/j.indcrop.2021.113271	2021	31.216601311503617, 121.32431397964	Salvia hispanica	lamiaceae	Borneol	terpenoid	C10H18O	lepidoptera	Spodoptera exigua	larvae	3	no	yes	topical	111,68-128,90	119.98	111,68	128,90	#VALUE!	μg/insect	LD50	60	119.98	111,68	128,90	17.22	μg/insect	111,68-128,90	TRUE
10.1016/j.indcrop.2021.113635	2021	6.854896485794578, 79.90551175358407	Olax zeylanica	olacaceae	bis(methylthio)methane	organosulfide	C3H8S2	coleoptera	Sitophilus zeamais	Adult	NA	no	no	contact	0,055 - 0,273	0.161	0,055	0,273	#VALUE!	v/v%	LC50	100	0.161	0,055	0,273	0.218	v/v%	0,055 - 0,273	TRUE
10.1016/j.indcrop.2021.113635	2021	6.854896485794578, 79.90551175358407	Olax zeylanica	olacaceae	bis(methylthio)methane	organosulfide	C3H8S2	lepidoptera	Corcyra cephalonica	Adult	NA	no	no	contact	0,077 - 0,327	0.199	0,077	0,327	#VALUE!	v/v%	LC50	100	0.199	0,077	0,327	0.25	v/v%	0,077 - 0,327	TRUE
10.1016/j.indcrop.2021.113635	2021	6.854896485794578, 79.90551175358407	Olax zeylanica	olacaceae	bis(methylthio)methane	organosulfide	C3H8S2	coleoptera	Sitophilus zeamais	Adult	NA	no	no	contact	0,067 - 0,304	0.182	0,067	0,304	#VALUE!	v/v%	LC50	100	0.182	0,067	0,304	0.237	v/v%	0,067 - 0,304	TRUE
10.1016/j.indcrop.2021.113635	2021	6.854896485794578, 79.90551175358407	Olax zeylanica	olacaceae	bis(methylthio)methane	organosulfide	C3H8S2	lepidoptera	Corcyra cephalonica	Adult	NA	no	no	contact	0,082 - 0,366	0.22	0,082	0,366	#VALUE!	v/v%	LC50	100	0.22	0,082	0,366	0.284	v/v%	0,082 - 0,366	TRUE
10.1016/j.indcrop.2021.113635	2021	6.854896485794578, 79.90551175358407	Olax zeylanica	olacaceae	bis(methylthio)methane	organosulfide	C3H8S2	coleoptera	Sitophilus zeamais	Adult	NA	no	no	fumigation	0,057 - 0,293	0.169	0,057	0,293	#VALUE!	v/v%	LC50	100	0.169	0,057	0,293	0.236	v/v%	0,057 - 0,293	TRUE
10.1016/j.indcrop.2021.113635	2021	6.854896485794578, 79.90551175358407	Olax zeylanica	olacaceae	bis(methylthio)methane	organosulfide	C3H8S2	lepidoptera	Corcyra cephalonica	Adult	NA	no	no	fumigation	0,085 - 0,355	0.217	0,085	0,355	#VALUE!	v/v%	LC50	100	0.217	0,085	0,355	0.27	v/v%	0,085 - 0,355	TRUE
10.1016/j.indcrop.2021.113635	2021	6.854896485794578, 79.90551175358407	Olax zeylanica	olacaceae	bis(methylthio)methane	organosulfide	C3H8S2	lepidoptera	Corcyra cephalonica	Adult	NA	no	no	contact	0,073 - 0,291	0.183	0,073	0,291	#VALUE!	v/v%	LC50	100	0.183	0,073	0,291	0.218	v/v%	0,073 - 0,291	TRUE
10.1016/j.indcrop.2021.113635	2021	6.854896485794578, 79.90551175358407	Olax zeylanica	olacaceae	bis(methylthio)methane	organosulfide	C3H8S2	lepidoptera	Corcyra cephalonica	Adult	NA	no	no	fumigation	0,070 - 0,339	0.199	0,070	0,339	#VALUE!	v/v%	LC50	100	0.199	0,070	0,339	0.269	v/v%	0,070 - 0,339	TRUE
10.1016/j.jep.2018.11.031	2018	25.135281114503183, 102.74533831112794	Adenosma buchneroides	plantaginaceae	Carvacrol	terpenoid	C10H14O	diptera	Aedes albopictus	larvae	1	no	yes	contact	16,8-26,2	24.8	16,8	26,2	#VALUE!	ppm	LD50	50	24.8	16,8	26,2	9.4	ppm	16,8-26,2	TRUE
10.1016/j.jep.2018.11.031	2018	25.135281114503183, 102.74533831112794	Adenosma buchneroides	plantaginaceae	Carvacrol Methyl ether	other	C11H16O	diptera	Aedes albopictus	larvae	1	no	yes	contact	150,8-181,3	165.1	150,8	181,3	#VALUE!	ppm	LD50	50	165.1	150,8	181,3	30.5	ppm	150,8-181,3	TRUE
10.1016/j.jep.2018.11.031	2018	25.135281114503183, 102.74533831112794	Adenosma buchneroides	plantaginaceae	Adenosmin A	terpenoid	C20H30O2	diptera	Aedes albopictus	larvae	2	no	yes	contact	1175,2-1499,9	1317.7	1175,2	1499,9	#VALUE!	ppm	LD50	50	1317.7	1175,2	1499,9	324.7	ppm	1175,2-1499,9	TRUE
10.1016/j.jspr.2011.03.004	2011	-20.757294967209358, -42.87128633396352	NA	NA	Ally isothiocyanate	organosulfide	C4H5NS	coleoptera	Tribolium castaneum	adult	NA	yes	no	fumigation	4,35-4,49	4.42	4,35	4,49	0.145	µL/L	LC50	120	4.42	4,35	4,49	0.145	µL/L	4,35-4,49	TRUE
10.1016/j.jspr.2011.03.004	2011	-20.757294967209358, -42.87128633396352	NA	NA	Ally isothiocyanate	organosulfide	C4H5NS	coleoptera	Tribolium castaneum	adult	NA	yes	no	fumigation	3,94-4,08	4.01	3,94	4,08	0.145	µL/L	LC50	120	4.01	3,94	4,08	0.145	µL/L	3,94-4,08	TRUE
10.1016/j.jspr.2011.03.004	2011	-20.757294967209358, -42.87128633396352	NA	NA	Ally isothiocyanate	organosulfide	C4H5NS	coleoptera	Tribolium castaneum	adult	NA	yes	no	fumigation	4,04-4,19	4.11	4,04	4,19	0.145	µL/L	LC50	120	4.11	4,04	4,19	0.145	µL/L	4,04-4,19	TRUE
10.1016/j.jspr.2011.03.004	2011	-20.757294967209358, -42.87128633396352	NA	NA	Ally isothiocyanate	organosulfide	C4H5NS	coleoptera	Tribolium castaneum	adult	NA	yes	no	fumigation	4,06-4,21	4.14	4,06	4,21	0.145	µL/L	LC50	120	4.14	4,06	4,21	0.145	µL/L	4,06-4,21	TRUE
10.1016/j.jspr.2011.03.004	2011	-20.757294967209358, -42.87128633396352	NA	NA	Ally isothiocyanate	organosulfide	C4H5NS	coleoptera	Tribolium castaneum	adult	NA	yes	no	fumigation	4,17-4,37	4.28	4,17	4,37	0.145	µL/L	LC50	120	4.28	4,17	4,37	0.145	µL/L	4,17-4,37	TRUE
10.1016/j.jspr.2011.03.004	2011	-20.757294967209358, -42.87128633396352	NA	NA	Ally isothiocyanate	organosulfide	C4H5NS	coleoptera	Tribolium castaneum	adult	NA	yes	no	fumigation	4,33-4,53	4.43	4,33	4,53	0.145	µL/L	LC50	120	4.43	4,33	4,53	0.145	µL/L	4,33-4,53	TRUE
10.1016/j.jspr.2011.03.004	2011	-20.757294967209358, -42.87128633396352	NA	NA	Ally isothiocyanate	organosulfide	C4H5NS	coleoptera	Tribolium castaneum	adult	NA	yes	no	fumigation	4,23-4,40	4.32	4,23	4,40	0.145	µL/L	LC50	120	4.32	4,23	4,40	0.145	µL/L	4,23-4,40	TRUE
10.1016/j.jspr.2011.03.004	2011	-20.757294967209358, -42.87128633396352	NA	NA	Ally isothiocyanate	organosulfide	C4H5NS	coleoptera	Tribolium castaneum	adult	NA	yes	no	fumigation	3,92-4,09	4.01	3,92	4,09	0.145	µL/L	LC50	120	4.01	3,92	4,09	0.145	µL/L	3,92-4,09	TRUE
10.1016/j.jspr.2011.03.004	2011	-20.757294967209358, -42.87128633396352	NA	NA	Ally isothiocyanate	organosulfide	C4H5NS	coleoptera	Tribolium castaneum	adult	NA	yes	no	fumigation	4,15-4,30	4.23	4,15	4,30	0.145	µL/L	LC50	120	4.23	4,15	4,30	0.145	µL/L	4,15-4,30	TRUE
10.1016/j.jspr.2011.03.004	2011	-20.757294967209358, -42.87128633396352	NA	NA	Ally isothiocyanate	organosulfide	C4H5NS	coleoptera	Tribolium castaneum	adult	NA	yes	no	fumigation	4,55-4,79	4.66	4,55	4,79	0.145	µL/L	LC50	120	4.66	4,55	4,79	0.145	µL/L	4,55-4,79	TRUE
10.1016/j.jspr.2011.03.004	2011	-20.757294967209358, -42.87128633396352	NA	NA	Ally isothiocyanate	organosulfide	C4H5NS	coleoptera	Tribolium castaneum	adult	NA	yes	no	fumigation	4,05-4,25	4.15	4,05	4,25	0.145	µL/L	LC50	120	4.15	4,05	4,25	0.145	µL/L	4,05-4,25	TRUE
10.1016/j.jspr.2011.03.004	2011	-20.757294967209358, -42.87128633396352	NA	NA	Ally isothiocyanate	organosulfide	C4H5NS	coleoptera	Tribolium castaneum	adult	NA	yes	no	fumigation	4,33-4,56	4.45	4,33	4,56	0.145	µL/L	LC50	120	4.45	4,33	4,56	0.145	µL/L	4,33-4,56	TRUE
10.1016/j.jspr.2011.03.004	2011	-20.757294967209358, -42.87128633396352	NA	NA	Ally isothiocyanate	organosulfide	C4H5NS	coleoptera	Tribolium castaneum	adult	NA	yes	no	fumigation	3,70-3,93	3.82	3,70	3,93	0.145	µL/L	LC50	120	3.82	3,70	3,93	0.145	µL/L	3,70-3,93	TRUE
10.1016/j.jspr.2011.03.004	2011	-20.757294967209358, -42.87128633396352	NA	NA	Ally isothiocyanate	organosulfide	C4H5NS	coleoptera	Tribolium castaneum	adult	NA	yes	no	fumigation	4,09-4,42	4.26	4,09	4,42	0.145	µL/L	LC50	120	4.26	4,09	4,42	0.145	µL/L	4,09-4,42	TRUE
10.1016/j.jspr.2011.03.004	2011	-20.757294967209358, -42.87128633396352	NA	NA	Ally isothiocyanate	organosulfide	C4H5NS	coleoptera	Tribolium castaneum	adult	NA	yes	no	fumigation	4,04-4,29	4.17	4,04	4,29	0.145	µL/L	LC50	120	4.17	4,04	4,29	0.145	µL/L	4,04-4,29	TRUE
10.1016/j.jspr.2011.03.004	2011	-20.757294967209358, -42.87128633396352	NA	NA	Ally isothiocyanate	organosulfide	C4H5NS	coleoptera	Tribolium castaneum	adult	NA	yes	no	fumigation	3,63-3,83	3.74	3,63	3,83	0.145	µL/L	LC50	120	3.74	3,63	3,83	0.145	µL/L	3,63-3,83	TRUE
10.1016/j.jspr.2011.03.004	2011	-20.757294967209358, -42.87128633396352	NA	NA	Ally isothiocyanate	organosulfide	C4H5NS	coleoptera	Tribolium castaneum	adult	NA	yes	no	fumigation	4,03-4,19	4.11	4,03	4,19	0.145	µL/L	LC50	120	4.11	4,03	4,19	0.145	µL/L	4,03-4,19	TRUE
10.1016/j.jspr.2011.03.004	2011	-20.757294967209358, -42.87128633396352	NA	NA	Ally isothiocyanate	organosulfide	C4H5NS	coleoptera	Tribolium castaneum	adult	NA	yes	no	fumigation	4,08-4,28	4.18	4,08	4,28	0.145	µL/L	LC50	120	4.18	4,08	4,28	0.145	µL/L	4,08-4,28	TRUE
10.1016/j.jspr.2011.03.004	2011	-20.757294967209358, -42.87128633396352	NA	NA	Ally isothiocyanate	organosulfide	C4H5NS	coleoptera	Tribolium castaneum	egg	NA	yes	no	fumigation	3,68-4,14	3.88	3,68	4,14	0.145	µL/L	LC50	120	3.88	3,68	4,14	0.145	µL/L	3,68-4,14	TRUE
10.1016/j.jspr.2011.03.004	2011	-20.757294967209358, -42.87128633396352	NA	NA	Ally isothiocyanate	organosulfide	C4H5NS	coleoptera	Tribolium castaneum	larvae	NA	yes	no	fumigation	4,33-4,77	4.54	4,33	4,77	0.145	µL/L	LC50	120	4.54	4,33	4,77	0.145	µL/L	4,33-4,77	TRUE
10.1016/j.jspr.2011.03.004	2011	-20.757294967209358, -42.87128633396352	NA	NA	Ally isothiocyanate	organosulfide	C4H5NS	coleoptera	Tribolium castaneum	larvae	NA	yes	no	fumigation	4,06-4,26	4.16	4,06	4,26	0.145	µL/L	LC50	120	4.16	4,06	4,26	0.145	µL/L	4,06-4,26	TRUE
10.1016/j.jspr.2011.03.004	2011	-20.757294967209358, -42.87128633396352	NA	NA	Ally isothiocyanate	organosulfide	C4H5NS	coleoptera	Tribolium castaneum	pupae	NA	yes	no	fumigation	4,19-4,41	4.3	4,19	4,41	0.145	µL/L	LC50	120	4.3	4,19	4,41	0.145	µL/L	4,19-4,41	TRUE
10.1016/j.jspr.2011.03.004	2011	-20.757294967209358, -42.87128633396352	NA	NA	Ally isothiocyanate	organosulfide	C4H5NS	coleoptera	Tribolium castaneum	adult	NA	yes	no	fumigation	4,35-4,49	4.42	4,35	4,49	0.145	µL/L	LC50	120	4.42	4,35	4,49	0.145	µL/L	4,35-4,49	TRUE
10.1016/j.jspr.2011.03.004	2011	-20.757294967209358, -42.87128633396352	NA	NA	Ally isothiocyanate	organosulfide	C4H5NS	coleoptera	Tribolium castaneum	egg	NA	yes	no	fumigation	3,49-3,88	3.67	3,49	3,88	0.145	µL/L	LC50	120	3.67	3,49	3,88	0.145	µL/L	3,49-3,88	TRUE
10.1016/j.jspr.2011.03.004	2011	-20.757294967209358, -42.87128633396352	NA	NA	Ally isothiocyanate	organosulfide	C4H5NS	coleoptera	Tribolium castaneum	larvae	NA	yes	no	fumigation	4,42-4,88	4.63	4,42	4,88	0.145	µL/L	LC50	120	4.63	4,42	4,88	0.145	µL/L	4,42-4,88	TRUE
10.1016/j.jspr.2011.03.004	2011	-20.757294967209358, -42.87128633396352	NA	NA	Ally isothiocyanate	organosulfide	C4H5NS	coleoptera	Tribolium castaneum	larvae	NA	yes	no	fumigation	4,03-4,23	4.13	4,03	4,23	0.145	µL/L	LC50	120	4.13	4,03	4,23	0.145	µL/L	4,03-4,23	TRUE
10.1016/j.jspr.2011.03.004	2011	-20.757294967209358, -42.87128633396352	NA	NA	Ally isothiocyanate	organosulfide	C4H5NS	coleoptera	Tribolium castaneum	pupae	NA	yes	no	fumigation	4,34-4,54	4.44	4,34	4,54	0.145	µL/L	LC50	120	4.44	4,34	4,54	0.145	µL/L	4,34-4,54	TRUE
10.1016/j.jspr.2011.03.004	2011	-20.757294967209358, -42.87128633396352	NA	NA	Ally isothiocyanate	organosulfide	C4H5NS	coleoptera	Tribolium castaneum	adult	NA	yes	no	fumigation	4,06-4,21	4.14	4,06	4,21	0.145	µL/L	LC50	120	4.14	4,06	4,21	0.145	µL/L	4,06-4,21	TRUE
10.1016/j.pestbp.2018.01.003	2018	37.456628713710195, 126.94997412402758	Syzygium aromaticum	myrtaceae	Methyl salicylate	phenolic	C8H8O3	diptera	Bradysia procera	larvae	3	yes	no	fumigation	4,39-6,21	5.26	4,39	6,21	#VALUE!	μg/cm2	LC50	30	5.26	4,39	6,21	1.82	μg/cm2	4,39-6,21	TRUE
10.1016/j.pestbp.2018.01.003	2018	37.456628713710195, 126.94997412402758	Syzygium aromaticum	myrtaceae	2-Nonanone	other	C9H18O	diptera	Bradysia procera	larvae	3	yes	no	fumigation	7,15-10,32	8.77	7,15	10,32	#VALUE!	μg/cm2	LC50	30	8.77	7,15	10,32	3.17	μg/cm2	7,15-10,32	TRUE
10.1016/j.pestbp.2018.01.003	2018	37.456628713710195, 126.94997412402758	Syzygium aromaticum	myrtaceae	2-Heptyl acetate	other	C9H18O2	diptera	Bradysia procera	larvae	3	yes	no	fumigation	8,48-12,07	10.22	8,48	12,07	#VALUE!	μg/cm2	LC50	30	10.22	8,48	12,07	3.59	μg/cm2	8,48-12,07	TRUE
10.1016/j.pestbp.2018.01.003	2018	37.456628713710195, 126.94997412402758	Syzygium aromaticum	myrtaceae	2-Heptanone	other	C7H14O	diptera	Bradysia procera	larvae	3	yes	no	fumigation	8,77-12,15	10.4	8,77	12,15	#VALUE!	μg/cm2	LC50	30	10.4	8,77	12,15	3.38	μg/cm2	8,77-12,15	TRUE
10.1016/j.pestbp.2018.01.003	2018	37.456628713710195, 126.94997412402758	Syzygium aromaticum	myrtaceae	Eugenol	phenolic	C10H12O2	diptera	Bradysia procera	larvae	3	yes	no	fumigation	12,32-15,10	13.58	12,32	15,10	#VALUE!	μg/cm2	LC50	30	13.58	12,32	15,10	2.78	μg/cm2	12,32-15,10	TRUE
10.1016/j.pestbp.2018.01.003	2018	37.456628713710195, 126.94997412402758	Syzygium aromaticum	myrtaceae	Eugenyl acetate	other	C12H14O3	diptera	Bradysia procera	larvae	3	yes	no	fumigation	13,76-16,91	15.4	13,76	16,91	#VALUE!	μg/cm2	LC50	30	15.4	13,76	16,91	3.15	μg/cm2	13,76-16,91	TRUE
10.1016/j.pestbp.2018.01.003	2018	37.456628713710195, 126.94997412402758	Syzygium aromaticum	myrtaceae	ρ-allylphenol	other	C9H10O	diptera	Bradysia procera	larvae	3	yes	no	fumigation	124,07-152,55	138.15	124,07	152,55	#VALUE!	μg/cm2	LC50	30	138.15	124,07	152,55	28.48	μg/cm2	124,07-152,55	TRUE
10.1016/j.pestbp.2018.01.003	2018	37.456628713710195, 126.94997412402758	Syzygium aromaticum	myrtaceae	α-Humulene	terpene	C15H24	diptera	Bradysia procera	larvae	3	yes	no	fumigation	138,24-189,97	163.36	138,24	189,97	#VALUE!	μg/cm2	LC50	30	163.36	138,24	189,97	51.73	μg/cm2	138,24-189,97	TRUE
10.1016/j.pestbp.2018.01.003	2018	37.456628713710195, 126.94997412402758	Syzygium aromaticum	myrtaceae	Caryophyllene oxide	terpenoid	C15H24O	diptera	Bradysia procera	larvae	3	yes	no	fumigation	144,27-204,83	172.77	144,27	204,83	#VALUE!	μg/cm2	LC50	30	172.77	144,27	204,83	60.56	μg/cm2	144,27-204,83	TRUE
10.1016/j.pestbp.2018.01.003	2018	37.456628713710195, 126.94997412402758	Syzygium aromaticum	myrtaceae	α-Pinene	terpene	C10H16	diptera	Bradysia procera	larvae	3	yes	no	fumigation	150,37-211,40	178.62	150,37	211,40	#VALUE!	μg/cm2	LC50	30	178.62	150,37	211,40	61.03	μg/cm2	150,37-211,40	TRUE
10.1016/j.pestbp.2018.01.003	2018	37.456628713710195, 126.94997412402758	Syzygium aromaticum	myrtaceae	α-Copaene	terpene	C15H24	diptera	Bradysia procera	larvae	3	yes	no	fumigation	222,48-263,65	242.14	222,48	263,65	#VALUE!	μg/cm2	LC50	30	242.14	222,48	263,65	41.17	μg/cm2	222,48-263,65	TRUE
10.1016/j.pestbp.2020.104643	2020	6.509906623843499, 3.371136511763724	Citrus sinensis	rutaceae	Limonene	terpene	C10H16	coleoptera	Callosobrunchus maculatus	adult	NA	no	no	fumigation	0,15-6,24	2.18	0,15	6,24	#VALUE!	µL/L air	LC50	60	2.18	0,15	6,24	6.09	µL/L air	0,15-6,24	TRUE
10.1016/j.pestbp.2020.104643	2020	6.509906623843499, 3.371136511763724	Citrus sinensis	rutaceae	Limonene	terpene	C10H16	coleoptera	Sitophilus zeamais	adult	NA	no	no	fumigation	14,2-26,81	17.7	14,2	26,81	#VALUE!	µL/L air	LC50	60	17.7	14,2	26,81	12.61	µL/L air	14,2-26,81	TRUE
10.1016/j.pestbp.2020.104643	2020	6.509906623843499, 3.371136511763724	Citrus sinensis	rutaceae	Geraniol	terpenoid	C10H18O	coleoptera	Callosobrunchus maculatus	adult	NA	no	no	fumigation	5,07-12,73	9.55	5,07	12,73	#VALUE!	µL/L air	LC50	60	9.55	5,07	12,73	7.66	µL/L air	5,07-12,73	TRUE
10.1016/j.pestbp.2020.104643	2020	6.509906623843499, 3.371136511763724	Citrus sinensis	rutaceae	Geraniol	terpenoid	C10H18O	coleoptera	Sitophilus zeamais	adult	NA	no	no	fumigation	242,45-281,13	642,,25	242,45	281,13	#VALUE!	µL/L air	LC50	60	642,,25	242,45	281,13	38.68	µL/L air	242,45-281,13	TRUE
10.1016/j.pestbp.2020.104643	2020	6.509906623843499, 3.371136511763724	Citrus sinensis	rutaceae	L-Carvone	terpenoid	C10H14O	coleoptera	Callosobrunchus maculatus	adult	NA	no	no	fumigation	9,35-16,70	10.87	9,35	16,70	#VALUE!	µL/L air	LC50	60	10.87	9,35	16,70	7.35	µL/L air	9,35-16,70	TRUE
10.1016/j.pestbp.2020.104643	2020	6.509906623843499, 3.371136511763724	Citrus sinensis	rutaceae	L-Carvone	terpenoid	C10H14O	coleoptera	Sitophilus zeamais	adult	NA	no	no	fumigation	0,00-46,70	26.53	0,00	46,70	#VALUE!	µL/L air	LC50	60	26.53	0,00	46,70	46.7	µL/L air	0,00-46,70	TRUE
10.1016/j.pestbp.2020.104643	2020	6.509906623843499, 3.371136511763724	Citrus sinensis	rutaceae	Terpineol	terpenoid	C10H18O	coleoptera	Callosobrunchus maculatus	adult	NA	no	no	fumigation	4,62 -12,35	8.79	4,62	12,35	#VALUE!	µL/L air	LC50	60	8.79	4,62	12,35	7.73	µL/L air	4,62 -12,35	TRUE
10.1016/j.pestbp.2020.104643	2020	6.509906623843499, 3.371136511763724	Citrus sinensis	rutaceae	Terpineol	terpenoid	C10H18O	coleoptera	Sitophilus zeamais	adult	NA	no	no	fumigation	3,30-26,72	17.29	3,30	26,72	#VALUE!	µL/L air	LC50	60	17.29	3,30	26,72	23.42	µL/L air	3,30-26,72	TRUE
10.1016/j.pestbp.2020.104643	2020	6.509906623843499, 3.371136511763724	Citrus sinensis	rutaceae	Linalool	terpenoid	C10H18O	coleoptera	Callosobrunchus maculatus	adult	NA	no	no	fumigation	0,02-6,24	2.11	0,02	6,24	#VALUE!	µL/L air	LC50	60	2.11	0,02	6,24	6.22	µL/L air	0,02-6,24	TRUE
10.1016/j.pestbp.2020.104643	2020	6.509906623843499, 3.371136511763724	Citrus sinensis	rutaceae	Linalool	terpenoid	C10H18O	coleoptera	Sitophilus zeamais	adult	NA	no	no	fumigation	16,89-47,45	33.25	16,89	47,45	#VALUE!	µL/L air	LC50	60	33.25	16,89	47,45	30.56	µL/L air	16,89-47,45	TRUE
10.1016/j.pestbp.2020.104643	2020	6.509906623843499, 3.371136511763724	Citrus sinensis	rutaceae	Citral	terpenoid	C10H16O	coleoptera	Callosobrunchus maculatus	adult	NA	no	no	fumigation	0,03-0,41	0.19	0,03	0,41	#VALUE!	µL/L air	LC50	60	0.19	0,03	0,41	0.38	µL/L air	0,03-0,41	TRUE
10.1016/j.pestbp.2020.104643	2020	6.509906623843499, 3.371136511763724	Citrus sinensis	rutaceae	Citral	terpenoid	C10H16O	coleoptera	Sitophilus zeamais	adult	NA	no	no	fumigation	1,31-2,76	2.02	1,31	2,76	#VALUE!	µL/L air	LC50	60	2.02	1,31	2,76	1.45	µL/L air	1,31-2,76	TRUE
10.1016/j.pestbp.2020.104643	2020	6.509906623843499, 3.371136511763724	Citrus sinensis	rutaceae	3-Carene	terpene	C10H16	coleoptera	Callosobrunchus maculatus	adult	NA	no	no	fumigation	1,64-9,64	5.68	1,64	9,64	#VALUE!	µL/L air	LC50	60	5.68	1,64	9,64	8	µL/L air	1,64-9,64	TRUE
10.1016/j.pestbp.2020.104643	2020	6.509906623843499, 3.371136511763724	Citrus sinensis	rutaceae	3-Carene	terpene	C10H16	coleoptera	Sitophilus zeamais	adult	NA	no	no	fumigation	2,27-23,07	14.75	2,27	23,07	#VALUE!	µL/L air	LC50	60	14.75	2,27	23,07	20.8	µL/L air	2,27-23,07	TRUE
10.1016/j.pestbp.2020.104643	2020	6.509906623843499, 3.371136511763724	Citrus sinensis	rutaceae	Citronellool	terpenoid	C10H20O	coleoptera	Callosobrunchus maculatus	adult	NA	no	no	fumigation	8,31-15,62	10.87	8,31	15,62	#VALUE!	µL/L air	LC50	60	10.87	8,31	15,62	7.31	µL/L air	8,31-15,62	TRUE
10.1016/j.pestbp.2020.104643	2020	6.509906623843499, 3.371136511763724	Citrus sinensis	rutaceae	Citronellool	terpenoid	C10H20O	coleoptera	Sitophilus zeamais	adult	NA	no	no	fumigation	54,21-86,64	66.87	54,21	86,64	#VALUE!	µL/L air	LC50	60	66.87	54,21	86,64	32.43	µL/L air	54,21-86,64	TRUE
10.1016/j.pestbp.2020.104643	2020	6.509906623843499, 3.371136511763724	Citrus sinensis	rutaceae	β-Caryophyllene	terpene	C15H24	coleoptera	Callosobrunchus maculatus	adult	NA	no	no	fumigation	10,61-23,54	17.65	10,61	23,54	#VALUE!	µL/L air	LC50	60	17.65	10,61	23,54	12.93	µL/L air	10,61-23,54	TRUE
10.1016/j.pestbp.2020.104643	2020	6.509906623843499, 3.371136511763724	Citrus sinensis	rutaceae	β-Caryophyllene	terpene	C15H24	coleoptera	Sitophilus zeamais	adult	NA	no	no	fumigation	51,34-88,99	78.59	51,34	88,99	#VALUE!	µL/L air	LC50	60	78.59	51,34	88,99	37.65	µL/L air	51,34-88,99	TRUE
10.1016/j.pestbp.2020.104643	2020	6.509906623843499, 3.371136511763724	Citrus sinensis	rutaceae	Limonene	terpene	C10H16	coleoptera	Callosobrunchus maculatus	adult	NA	no	no	topical	13,20-24,09	20.84	13,20	24,09	#VALUE!	µg/insect	LC50	60	20.84	13,20	24,09	10.89	μg/insect	13,20-24,09	TRUE
10.1016/j.pestbp.2020.104643	2020	6.509906623843499, 3.371136511763724	Citrus sinensis	rutaceae	Limonene	terpene	C10H16	coleoptera	Sitophilus zeamais	adult	NA	no	no	topical	16,99-27,52	25.96	16,99	27,52	#VALUE!	µg/insect	LC50	60	25.96	16,99	27,52	10.53	μg/insect	16,99-27,52	TRUE
10.1016/j.pestbp.2020.104643	2020	6.509906623843499, 3.371136511763724	Citrus sinensis	rutaceae	Geraniol	terpenoid	C10H18O	coleoptera	Callosobrunchus maculatus	adult	NA	no	no	topical	14,78-31,62	23.44	14,78	31,62	#VALUE!	µg/insect	LC50	60	23.44	14,78	31,62	16.84	μg/insect	14,78-31,62	TRUE
10.1016/j.pestbp.2020.104643	2020	6.509906623843499, 3.371136511763724	Citrus sinensis	rutaceae	Geraniol	terpenoid	C10H18O	coleoptera	Sitophilus zeamais	adult	NA	no	no	topical	29,05-44,00	38.89	29,05	44,00	#VALUE!	µg/insect	LC50	60	38.89	29,05	44,00	14.95	μg/insect	29,05-44,00	TRUE
10.1016/j.pestbp.2020.104643	2020	6.509906623843499, 3.371136511763724	Citrus sinensis	rutaceae	L-Carvone	terpenoid	C10H14O	coleoptera	Callosobrunchus maculatus	adult	NA	no	no	topical	25,27-41,83	34.04	25,27	41,83	#VALUE!	µg/insect	LC50	60	34.04	25,27	41,83	16.56	μg/insect	25,27-41,83	TRUE
10.1016/j.pestbp.2020.104643	2020	6.509906623843499, 3.371136511763724	Citrus sinensis	rutaceae	L-Carvone	terpenoid	C10H14O	coleoptera	Sitophilus zeamais	adult	NA	no	no	topical	33,12- 51,50	42.06	33,12	51,50	#VALUE!	µg/insect	LC50	60	42.06	33,12	51,50	18.38	μg/insect	33,12- 51,50	TRUE
10.1016/j.pestbp.2020.104643	2020	6.509906623843499, 3.371136511763724	Citrus sinensis	rutaceae	Terpineol	terpenoid	C10H18O	coleoptera	Callosobrunchus maculatus	adult	NA	no	no	topical	12,86 -25,94	17.05	12,86	25,94	#VALUE!	µg/insect	LC50	60	17.05	12,86	25,94	13.08	μg/insect	12,86 -25,94	TRUE
10.1016/j.pestbp.2020.104643	2020	6.509906623843499, 3.371136511763724	Citrus sinensis	rutaceae	Terpineol	terpenoid	C10H18O	coleoptera	Sitophilus zeamais	adult	NA	no	no	topical	30,25-45,08	34.41	30,25	45,08	#VALUE!	µg/insect	LC50	60	34.41	30,25	45,08	14.83	μg/insect	30,25-45,08	TRUE
10.1016/j.pestbp.2020.104643	2020	6.509906623843499, 3.371136511763724	Citrus sinensis	rutaceae	Linalool	terpenoid	C10H18O	coleoptera	Callosobrunchus maculatus	adult	NA	no	no	topical	15,05 - 32,87	23.45	15,05	32,87	#VALUE!	µg/insect	LC50	60	23.45	15,05	32,87	17.82	μg/insect	15,05 - 32,87	TRUE
10.1016/j.pestbp.2020.104643	2020	6.509906623843499, 3.371136511763724	Citrus sinensis	rutaceae	Linalool	terpenoid	C10H18O	coleoptera	Sitophilus zeamais	adult	NA	no	no	topical	23,14-39,62	27.33	23,14	39,62	#VALUE!	µg/insect	LC50	60	27.33	23,14	39,62	16.48	μg/insect	23,14-39,62	TRUE
10.1016/j.pestbp.2020.104643	2020	6.509906623843499, 3.371136511763724	Citrus sinensis	rutaceae	Citral	terpenoid	C10H16O	coleoptera	Callosobrunchus maculatus	adult	NA	no	no	topical	26,25-43,78	31.79	26,25	43,78	#VALUE!	µg/insect	LC50	60	31.79	26,25	43,78	17.53	μg/insect	26,25-43,78	TRUE
10.1016/j.pestbp.2020.104643	2020	6.509906623843499, 3.371136511763724	Citrus sinensis	rutaceae	Citral	terpenoid	C10H16O	coleoptera	Sitophilus zeamais	adult	NA	no	no	topical	34,79-51,08	39.36	34,79	51,08	#VALUE!	µg/insect	LC50	60	39.36	34,79	51,08	16.29	μg/insect	34,79-51,08	TRUE
10.1016/j.pestbp.2020.104643	2020	6.509906623843499, 3.371136511763724	Citrus sinensis	rutaceae	3-Carene	terpene	C10H16	coleoptera	Callosobrunchus maculatus	adult	NA	no	no	topical	19,76-33,19	26.01	19,76	33,19	#VALUE!	µg/insect	LC50	60	26.01	19,76	33,19	13.43	μg/insect	19,76-33,19	TRUE
10.1016/j.pestbp.2020.104643	2020	6.509906623843499, 3.371136511763724	Citrus sinensis	rutaceae	3-Carene	terpene	C10H16	coleoptera	Sitophilus zeamais	adult	NA	no	no	topical	28,58-42,82	38.35	28,58	42,82	#VALUE!	µg/insect	LC50	60	38.35	28,58	42,82	14.24	μg/insect	28,58-42,82	TRUE
10.1016/j.pestbp.2020.104643	2020	6.509906623843499, 3.371136511763724	Citrus sinensis	rutaceae	Citronellool	terpenoid	C10H20O	coleoptera	Callosobrunchus maculatus	adult	NA	no	no	topical	42,11-56,82	45.6	42,11	56,82	#VALUE!	µg/insect	LC50	60	45.6	42,11	56,82	14.71	μg/insect	42,11-56,82	TRUE
10.1016/j.pestbp.2020.104643	2020	6.509906623843499, 3.371136511763724	Citrus sinensis	rutaceae	Citronellool	terpenoid	C10H20O	coleoptera	Sitophilus zeamais	adult	NA	no	no	topical	50,26-63,59	57.28	50,26	63,59	#VALUE!	µg/insect	LC50	60	57.28	50,26	63,59	13.33	μg/insect	50,26-63,59	TRUE
10.1016/j.pestbp.2020.104643	2020	6.509906623843499, 3.371136511763724	Citrus sinensis	rutaceae	β-Caryophyllene	terpene	C15H24	coleoptera	Callosobrunchus maculatus	adult	NA	no	no	topical	44,00-58,83	47.02	44,00	58,83	#VALUE!	µg/insect	LC50	60	47.02	44,00	58,83	14.83	μg/insect	44,00-58,83	TRUE
10.1016/j.pestbp.2020.104643	2020	6.509906623843499, 3.371136511763724	Citrus sinensis	rutaceae	β-Caryophyllene	terpene	C15H24	coleoptera	Sitophilus zeamais	adult	NA	no	no	topical	53,27-68,94	56.76	53,27	68,94	#VALUE!	µg/insect	LC50	60	56.76	53,27	68,94	15.67	μg/insect	53,27-68,94	TRUE
10.1016/S0022-474X(02)00020-6	2003	42.030920913954226, -93.64636766627144	NA	NA	Pulegone	terpenoid	C10H16O	coleoptera	Tribolium castaneum	adult	NA	no	no	fumigation	150-257	195	150	257	107	mg/mL	LC50	60	195000	150000	257000	107000	µg/mL	150-257	TRUE
10.1016/S0022-474X(02)00020-6	2003	42.030920913954226, -93.64636766627144	NA	NA	Pulegone	terpenoid	C10H16O	coleoptera	Tribolium castaneum	adult	NA	no	no	fumigation	3,7-6,1	4.8	3,7	6,1	#VALUE!	mg/mL	LC50	60	4800	3700	6100	2400	µg/mL	3,7-6,1	TRUE
10.1016/S0022-474X(02)00020-6	2003	42.030920913954226, -93.64636766627144	NA	NA	Pulegone	terpenoid	C10H16O	coleoptera	Tribolium castaneum	adult	NA	no	no	fumigation	5,3-6,5	5.9	5,3	6,5	#VALUE!	mg/mL	LC50	60	5900	5300	6500	1200	µg/mL	5,3-6,5	TRUE
10.1016/S0022-474X(02)00020-6	2003	42.030920913954226, -93.64636766627144	NA	NA	Pulegone	terpenoid	C10H16O	coleoptera	Tribolium castaneum	adult	NA	no	no	fumigation	18,1-31,3	23.2	18,1	31,3	#VALUE!	mg/mL	LC50	60	23200	18100	31300	13200	µg/mL	18,1-31,3	TRUE
10.1016/S0022-474X(02)00020-6	2003	42.030920913954226, -93.64636766627144	NA	NA	Pulegone	terpenoid	C10H16O	coleoptera	Tribolium castaneum	adult	NA	no	no	fumigation	0,7-1,6	1	0,7	1,6	#VALUE!	mg/mL	LC50	60	1000	700	1600	900	µg/mL	0,7-1,6	TRUE
10.1016/S0022-474X(02)00020-6	2003	42.030920913954226, -93.64636766627144	NA	NA	Pulegone	terpenoid	C10H16O	coleoptera	Tribolium castaneum	adult	NA	no	no	fumigation	0,1-0,3	0.2	0,1	0,3	#VALUE!	mg/mL	LC50	60	200	100	300	200	µg/mL	0,1-0,3	TRUE
10.1016/S0022-474X(02)00020-6	2003	42.030920913954226, -93.64636766627144	NA	NA	Perillaldehyde	terpenoid	C10H14O	coleoptera	Tribolium castaneum	adult	NA	no	no	fumigation	14-25	19	14	25	11	mg/mL	LC50	60	19000	14000	25000	11000	µg/mL	14-25	TRUE
10.1016/S0022-474X(02)00020-6	2003	42.030920913954226, -93.64636766627144	NA	NA	Perillaldehyde	terpenoid	C10H14O	coleoptera	Tribolium castaneum	adult	NA	no	no	fumigation	22-37	28	22	37	15	mg/mL	LC50	60	28000	22000	37000	15000	µg/mL	22-37	TRUE
10.1016/S0022-474X(02)00020-6	2003	42.030920913954226, -93.64636766627144	NA	NA	Perillaldehyde	terpenoid	C10H14O	coleoptera	Tribolium castaneum	adult	NA	no	no	fumigation	13-22	17	13	22	9	mg/mL	LC50	60	17000	13000	22000	9000	µg/mL	13-22	TRUE
10.1016/S0022-474X(02)00020-6	2003	42.030920913954226, -93.64636766627144	NA	NA	Fenchone	terpenoid	C10H16O	coleoptera	Tribolium castaneum	adult	NA	no	no	fumigation	90-125	104	90	125	35	mg/mL	LC50	60	104000	90000	125000	35000	µg/mL	90-125	TRUE
10.1016/S0022-474X(02)00020-6	2003	42.030920913954226, -93.64636766627144	NA	NA	Fenchone	terpenoid	C10H16O	coleoptera	Tribolium castaneum	adult	NA	no	no	fumigation	136-260	170	136	260	124	mg/mL	LC50	60	170000	136000	260000	124000	µg/mL	136-260	TRUE
10.1016/S0022-474X(02)00020-6	2003	42.030920913954226, -93.64636766627144	NA	NA	Fenchone	terpenoid	C10H16O	coleoptera	Tribolium castaneum	adult	NA	no	no	fumigation	41-53	46	41	53	12	mg/mL	LC50	60	46000	41000	53000	12000	µg/mL	41-53	TRUE
10.1016/S0022-474X(02)00020-6	2003	42.030920913954226, -93.64636766627144	NA	NA	Fenchone	terpenoid	C10H16O	coleoptera	Tribolium castaneum	adult	NA	no	no	fumigation	6,8-8,9	7.8	6,8	8,9	#VALUE!	mg/mL	LC50	60	7800	6800	8900	2100	µg/mL	6,8-8,9	TRUE
10.1016/S0031-9422(00)00471-4	2001	48.19441313271648, 16.383899101002143	Fijian Aglaia	lucanidae	Marikarin	organonitride	C30H26N2O6	lepidoptera	Spodoptera littoralis	larvae	1	no	no	ingestion	9,8-15,4	12.2	9,8	15,4	#VALUE!	ppm	LC50	20	12.2	9,8	15,4	5.6	ppm	9,8-15,4	TRUE
10.1016/S0031-9422(00)00471-4	2001	48.19441313271648, 16.383899101002143	Fijian Aglaia	lucanidae	Aglaiastatin	organonitride	C31H30N2O6	lepidoptera	Spodoptera littoralis	larvae	1	no	no	ingestion	0,7-2,3	1.2	0,7	2,3	#VALUE!	ppm	LC50	20	1.2	0,7	2,3	1.6	ppm	0,7-2,3	TRUE
10.1016/S0031-9422(00)00471-4	2001	48.19441313271648, 16.383899101002143	Fijian Aglaia	lucanidae	Dehydroaglaiastatin	organonitride	C31H28N2O6	lepidoptera	Spodoptera littoralis	larvae	1	no	no	ingestion	1,6-1,9	1.7	1,6	1,9	#VALUE!	ppm	LC50	20	1.7	1,6	1,9	0.3	ppm	1,6-1,9	TRUE
10.1016/S1671-2927(11)60133-8	2011	34.262404385082064, 108.07391365831795	Ficus sarmentosa	moraceae	7-Hydroxycoumarin	phenolic	C11H8O4	diptera	Musca domestica	larvae	4	yes	no	ingestion	150,80-285,38	165.34	150,80	285,38	#VALUE!	μg/g alimento	LC50	60	165.34	150,80	285,38	134.58	μg/g	150,80-285,38	TRUE
10.1016/S1671-2927(11)60133-8	2011	34.262404385082064, 108.07391365831795	Ficus sarmentosa	moraceae	Apigenin	phenolic	C15H10O5	diptera	Musca domestica	larvae	4	yes	no	ingestion	116,73-241,20	167.79	116,73	241,20	#VALUE!	μg/g alimento	LC50	60	167.79	116,73	241,20	124.47	μg/g	116,73-241,20	TRUE
10.1016/S1671-2927(11)60133-8	2011	34.262404385082064, 108.07391365831795	Ficus sarmentosa	moraceae	Eriodictyol	phenolic	C15H12O6	diptera	Musca domestica	larvae	4	yes	no	ingestion	110,40-539,45	244.04	110,40	539,45	#VALUE!	μg/g alimento	LC50	60	244.04	110,40	539,45	429.05	μg/g	110,40-539,45	TRUE
10.1016/S1671-2927(11)60133-8	2011	34.262404385082064, 108.07391365831795	Ficus sarmentosa	moraceae	Quercetin	phenolic	C15H10O7	diptera	Musca domestica	larvae	4	yes	no	ingestion	193,69-730,00	376.02	193,69	730,00	#VALUE!	μg/g alimento	LC50	60	376.02	193,69	730,00	536.31	μg/g	193,69-730,00	TRUE
10.1016/S1671-2927(11)60133-8	2011	34.262404385082064, 108.07391365831795	Ficus sarmentosa	moraceae	Rotenone	other	C23H22O6	diptera	Musca domestica	larvae	4	yes	no	ingestion	105,18-247,49	161.34	105,18	247,49	#VALUE!	μg/g alimento	LC50	60	161.34	105,18	247,49	142.31	μg/g	105,18-247,49	TRUE
10.1016/S1671-2927(11)60133-8	2011	34.262404385082064, 108.07391365831795	Ficus sarmentosa	moraceae	7-Hydroxycoumarin	phenolic	C11H8O4	diptera	Aedes albopictus	larvae	4	yes	no	ingestion	14,22-88,83	35.54	14,22	88,83	#VALUE!	μg/g alimento	LC50	60	35.54	14,22	88,83	74.61	μg/g	14,22-88,83	TRUE
10.1016/S1671-2927(11)60133-8	2011	34.262404385082064, 108.07391365831795	Ficus sarmentosa	moraceae	Apigenin	phenolic	C15H10O5	diptera	Aedes albopictus	larvae	4	yes	no	ingestion	8,94-269,13	49.06	8,94	269,13	#VALUE!	μg/g alimento	LC50	60	49.06	8,94	269,13	260.19	μg/g	8,94-269,13	TRUE
10.1016/S1671-2927(11)60133-8	2011	34.262404385082064, 108.07391365831795	Ficus sarmentosa	moraceae	Eriodictyol	phenolic	C15H12O6	diptera	Aedes albopictus	larvae	4	yes	no	ingestion	42,29-118,06	70.66	42,29	118,06	#VALUE!	μg/g alimento	LC50	60	70.66	42,29	118,06	75.77	μg/g	42,29-118,06	TRUE
10.1016/S1671-2927(11)60133-8	2011	34.262404385082064, 108.07391365831795	Ficus sarmentosa	moraceae	Quercetin	phenolic	C15H10O7	diptera	Aedes albopictus	larvae	4	yes	no	ingestion	34,93-79,05	52.55	34,93	79,05	#VALUE!	μg/g alimento	LC50	60	52.55	34,93	79,05	44.12	μg/g	34,93-79,05	TRUE
10.1016/S1671-2927(11)60133-8	2011	34.262404385082064, 108.07391365831795	Ficus sarmentosa	moraceae	Rotenone	other	C23H22O6	diptera	Aedes albopictus	larvae	4	yes	no	ingestion	8,51-48,52	20.31	8,51	48,52	#VALUE!	μg/g alimento	LC50	60	20.31	8,51	48,52	40.01	μg/g	8,51-48,52	TRUE
10.1016/S2095-3119(13)60612-7	2014	39.91537786898441, 116.4056509354006	Camptotheca acuminate	nyssaceae	10-hydroxycamptothecin	organonitride	C20H16N2O5	lepidoptera	Spodoptera exigua	larvae	3	no	no	topical	7520,9-9362,9	8391.5	7520,9	9362,9	#VALUE!	mg/L	LC50	30	8391500	7520900	9362900	1842000	μg/L	7520,9-9362,9	TRUE
10.1017/S0007485319000774	2019	37.746103444894544, -25.663720091776252	Anethum graveolens	apiaceae	(S)-Carvone	terpenoid	C10H14O	coleoptera	Sitophilus zeamais	adult	NA	no	yes	topical	19,6-26,6	23	19,6	26,6	#VALUE!	µg/insect	LD50	40	0.023	0.0196	0.0266	0.007	μg/insect	19,6-26,6	TRUE
10.1017/S0007485319000774	2019	37.746103444894544, -25.663720091776252	Anethum graveolens	apiaceae	Cuminaldehyde	other	C10H12O	coleoptera	Sitophilus zeamais	adult	NA	no	yes	topical	84,8-111,7	96.5	84,8	111,7	#VALUE!	µg/insect	LD50	40	0.0965	0.0848	0.1117	0.0269	μg/insect	84,8-111,7	TRUE
10.1017/S0007485319000774	2019	37.746103444894544, -25.663720091776252	Anethum graveolens	apiaceae	(S)-Carvone	terpenoid	C10H14O	coleoptera	Sitophilus zeamais	adult	NA	no	yes	fumigation	45,9-57,9	51.8	45,9	57,9	#VALUE!	mg/L air	LC50	40	0.0518	0.0459	0.0579	0.012	µg/L air	45,9-57,9	TRUE
10.1017/S0007485319000774	2019	37.746103444894544, -25.663720091776252	Anethum graveolens	apiaceae	Cuminaldehyde	other	C10H12O	coleoptera	Sitophilus zeamais	adult	NA	no	yes	fumigation	395,6-629,5	484.8	395,6	629,5	#VALUE!	mg/L air	LC50	40	0.4848	0.3956	0.6295	0.2339	µg/L air	395,6-629,5	TRUE
10.1017/S0007485319000774	2019	37.746103444894544, -25.663720091776252	Anethum graveolens	apiaceae	Estragole	other	C10H12O	coleoptera	Sitophilus zeamais	adult	NA	no	yes	fumigation	397,9-688,4	501.2	397,9	688,4	#VALUE!	mg/L air	LC50	40	0.5012	0.3979	0.6884	0.2905	µg/L air	397,9-688,4	TRUE
10.1017/S0007485319000774	2019	37.746103444894544, -25.663720091776252	Anethum graveolens	apiaceae	(+)-Fenchone	terpenoid	C10H16O	coleoptera	Sitophilus zeamais	adult	NA	no	yes	fumigation	336,1-586,7	424.8	336,1	586,7	#VALUE!	mg/L air	LC50	40	0.4248	0.3361	0.5867	0.2506	µg/L air	336,1-586,7	TRUE
10.1021/acs.jafc.5b03797	2015	12.316461774180773, 76.63802909831283	Gaultheria procumbens	ericaceae	Methyl salicylate	phenolic	C8H8O3	coleoptera	Sitophilus oryzae	adult	NA	no	yes	fumigation	56,09-71,61	63.49	56,09	71,61	#VALUE!	mg/L air	LC50	100	0.06349	0.05609	0.07161	0.01552	µg/L air	56,09-71,61	TRUE
10.1021/acs.jafc.5b03797	2015	12.316461774180773, 76.63802909831283	Gaultheria procumbens	ericaceae	Methyl salicylate	phenolic	C8H8O3	coleoptera	Rhyzopertha dominica	adult	NA	no	yes	fumigation	1,48-2,29	1.9	1,48	2,29	#VALUE!	mg/L air	LC50	100	0.0019	0.00148	0.00229	0.00081	µg/L air	1,48-2,29	TRUE
10.1021/jf000749t	2001	49.26067519776026, -123.24600453130596	Tobacco Cutworm	NA	Pyrethrum	other	C43H56O8	lepidoptera	Spodoptera litura	larvae	4	no	yes	topical	1,3-1,9	1.6	1,3	1,9	#VALUE!	µg/insect	LD50	40	1.6	1,3	1,9	0.6	μg/insect	1,3-1,9	TRUE
10.1021/jf000749t	2001	49.26067519776026, -123.24600453130596	Tobacco Cutworm	NA	Thymol	terpenoid	C10H14O	lepidoptera	Spodoptera litura	larvae	4	no	yes	topical	23-28	25.4	23	28	5	µg/insect	LD50	40	25.4	23	28	5	μg/insect	23-28	TRUE
10.1021/jf000749t	2001	49.26067519776026, -123.24600453130596	Tobacco Cutworm	NA	Carvacrol	terpenoid	C10H14O	lepidoptera	Spodoptera litura	larvae	4	no	yes	topical	38-48	42.7	38	48	10	µg/insect	LD50	40	42.7	38	48	10	μg/insect	38-48	TRUE
10.1021/jf000749t	2001	49.26067519776026, -123.24600453130596	Tobacco Cutworm	NA	Pulegone	terpenoid	C10H16O	lepidoptera	Spodoptera litura	larvae	4	no	yes	topical	49-54	51.6	49	54	5	µg/insect	LD50	40	51.6	49	54	5	μg/insect	49-54	TRUE
10.1021/jf000749t	2001	49.26067519776026, -123.24600453130596	Tobacco Cutworm	NA	trans-Anethole	other	C10H12O	lepidoptera	Spodoptera litura	larvae	4	no	yes	topical	62-70	65.5	62	70	8	µg/insect	LD50	40	65.5	62	70	8	μg/insect	62-70	TRUE
10.1021/jf000749t	2001	49.26067519776026, -123.24600453130596	Tobacco Cutworm	NA	Citronellal	terpenoid	C10H18O	lepidoptera	Spodoptera litura	larvae	4	no	yes	topical	104-119	111.2	104	119	15	µg/insect	LD50	40	111.2	104	119	15	μg/insect	104-119	TRUE
10.1021/jf000749t	2001	49.26067519776026, -123.24600453130596	Tobacco Cutworm	NA	Terpinen-4-ol	terpenoid	C10H18O	lepidoptera	Spodoptera litura	larvae	4	no	yes	topical	122-140	130.4	122	140	18	µg/insect	LD50	40	130.4	122	140	18	μg/insect	122-140	TRUE
10.1021/jf000749t	2001	49.26067519776026, -123.24600453130596	Tobacco Cutworm	NA	α-terpineol	terpenoid	C10H18O	lepidoptera	Spodoptera litura	larvae	4	no	yes	topical	128-155	141.3	128	155	27	µg/insect	LD50	40	141.3	128	155	27	μg/insect	128-155	TRUE
10.1021/jf000749t	2001	49.26067519776026, -123.24600453130596	Tobacco Cutworm	NA	Eugenol	phenolic	C10H12O2	lepidoptera	Spodoptera litura	larvae	4	no	yes	topical	150-166	157.6	150	166	16	µg/insect	LD50	40	157.6	150	166	16	μg/insect	150-166	TRUE
10.1021/jf000749t	2001	49.26067519776026, -123.24600453130596	Tobacco Cutworm	NA	d-Limonene	terpene	C10H16	lepidoptera	Spodoptera litura	larvae	4	no	yes	topical	234-320	237.7	234	320	86	µg/insect	LD50	40	237.7	234	320	86	μg/insect	234-320	TRUE
10.1021/jf000749t	2001	49.26067519776026, -123.24600453130596	Tobacco Cutworm	NA	Cinnamic Alcohol	other	C9H10O	lepidoptera	Spodoptera litura	larvae	4	no	yes	topical	242-299	311.4	242	299	57	µg/insect	LD50	40	311.4	242	299	57	μg/insect	242-299	TRUE
10.1021/jf0497049	2004	39.06267965325428, 139.60773451397088	Angelica acutiloba	apiaceae	(Z)-Butylidenephthalide	other	C12H12O2	diptera	Drosophila melanogaster	adult	NA	no	no	topical	0,74-0,94	0.84	0,74	0,94	#VALUE!	µg/insect	LC50	90	0.84	0,74	0,94	0.2	μg/insect	0,74-0,94	TRUE
10.1021/jf0497049	2004	39.06267965325428, 139.60773451397088	Angelica acutiloba	apiaceae	Xanthotoxin	other	C12H8O4	diptera	Drosophila melanogaster	adult	NA	no	no	topical	41,04-47,82	44.42	41,04	47,82	#VALUE!	µg/insect	LC50	90	44.42	41,04	47,82	6.78	μg/insect	41,04-47,82	TRUE
10.1021/jf0497049	2004	39.06267965325428, 139.60773451397088	Angelica acutiloba	apiaceae	Isopimpinellin	phenolic	C13H10O5	diptera	Drosophila melanogaster	adult	NA	no	no	topical	31,36-34,3	32.83	31,36	34,3	#VALUE!	µg/insect	LC50	90	32.83	31,36	34,3	2.94	μg/insect	31,36-34,3	TRUE
10.1021/jf0497049	2004	39.06267965325428, 139.60773451397088	Angelica acutiloba	apiaceae	Rotenone	other	C23H22O6	diptera	Drosophila melanogaster	adult	NA	no	no	topical	3,54-3,82	3.68	3,54	3,82	#VALUE!	µg/insect	LC50	90	3.68	3,54	3,82	0.28	μg/insect	3,54-3,82	TRUE
10.1021/jf104411h	2011	17.423325802765785, 78.54251066954228	Derris scandens	fabaceae	Scandinone	phenolic	C26H26O5	coleoptera	Callosobruchus chinensis	adult	NA	no	no	fumigation	0,14-0,53	0.31	0,14	0,53	#VALUE!	μg/mL	LC50	100	0.31	0,14	0,53	0.39	μg/mL	0,14-0,53	TRUE
10.1021/jf104411h	2011	17.423325802765785, 78.54251066954228	Derris scandens	fabaceae	Scandinone	phenolic	C26H26O5	coleoptera	Sitophilus oryzae	adult	NA	no	no	fumigation	0,15-0,34	0.24	0,15	0,34	#VALUE!	μg/mL	LC50	100	0.24	0,15	0,34	0.19	μg/mL	0,15-0,34	TRUE
10.1021/jf104411h	2011	17.423325802765785, 78.54251066954228	Derris scandens	fabaceae	Scandinone	phenolic	C26H26O5	coleoptera	Rhyzopertha dominica	adult	NA	no	no	fumigation	0,22-0,47	0.33	0,22	0,47	#VALUE!	μg/mL	LC50	100	0.33	0,22	0,47	0.25	μg/mL	0,22-0,47	TRUE
10.1021/jf104411h	2011	17.423325802765785, 78.54251066954228	Derris scandens	fabaceae	Scandinone	phenolic	C26H26O5	coleoptera	Tribolium castaneum	adult	NA	no	no	fumigation	0,16-0,28	0.2	0,16	0,28	#VALUE!	μg/mL	LC50	100	0.2	0,16	0,28	0.12	μg/mL	0,16-0,28	TRUE
10.1021/jf104411h	2011	17.423325802765785, 78.54251066954228	Derris scandens	fabaceae	Osajin	phenolic	C25H24O5	coleoptera	Callosobruchus chinensis	adult	NA	no	no	fumigation	0,06-0,38	0.29	0,06	0,38	#VALUE!	μg/mL	LC50	100	0.29	0,06	0,38	0.32	μg/mL	0,06-0,38	TRUE
10.1021/jf104411h	2011	17.423325802765785, 78.54251066954228	Derris scandens	fabaceae	Laxifolin	phenolic	C25H24O5	coleoptera	Callosobruchus chinensis	adult	NA	no	no	fumigation	0,26-0,55	0.39	0,26	0,55	#VALUE!	μg/mL	LC50	100	0.39	0,26	0,55	0.29	μg/mL	0,26-0,55	TRUE
10.1021/jf104411h	2011	17.423325802765785, 78.54251066954228	Derris scandens	fabaceae	Lupalbigenin	phenolic	C25H26O5	coleoptera	Callosobruchus chinensis	adult	NA	no	no	fumigation	0,10-0,36	0.23	0,10	0,36	#VALUE!	μg/mL	LC50	100	0.23	0,10	0,36	0.26	μg/mL	0,10-0,36	TRUE
10.1021/jf104411h	2011	17.423325802765785, 78.54251066954228	Derris scandens	fabaceae	Scandenin A	phenolic	C27H28O6	coleoptera	Callosobruchus chinensis	adult	NA	no	no	fumigation	0,39-0,47	0.43	0,39	0,47	#VALUE!	μg/mL	LC50	100	0.43	0,39	0,47	0.08	μg/mL	0,39-0,47	TRUE
10.1021/jf104411h	2011	17.423325802765785, 78.54251066954228	Derris scandens	fabaceae	Scandenin	phenolic	C26H26O6	coleoptera	Callosobruchus chinensis	adult	NA	no	no	fumigation	0,81-1,02	0.9	0,81	1,02	#VALUE!	μg/mL	LC50	100	0.9	0,81	1,02	0.21	μg/mL	0,81-1,02	TRUE
10.1021/jf104411h	2011	17.423325802765785, 78.54251066954228	Derris scandens	fabaceae	Sphaerobioside	phenolic	C27H30O14	coleoptera	Callosobruchus chinensis	adult	NA	no	no	fumigation	0,16-0,35	0.21	0,16	0,35	#VALUE!	μg/mL	LC50	100	0.21	0,16	0,35	0.19	μg/mL	0,16-0,35	TRUE
10.1021/jf104411h	2011	17.423325802765785, 78.54251066954228	Derris scandens	fabaceae	Genistein	phenolic	C15H10O5	coleoptera	Callosobruchus chinensis	adult	NA	no	no	fumigation	0,12-1,00	0.17	0,12	1,00	#VALUE!	μg/mL	LC50	100	0.17	0,12	1,00	0.88	μg/mL	0,12-1,00	TRUE
10.1021/jf104411h	2011	17.423325802765785, 78.54251066954228	Derris scandens	fabaceae	scandinone	phenolic	C26H26O5	coleoptera	Sitophilus oryzae	adult	NA	no	no	fumigation	0,76-0,94	0.84	0,76	0,94	#VALUE!	μg/mL	LC50	100	0.84	0,76	0,94	0.18	μg/mL	0,76-0,94	TRUE
10.1021/jf104411h	2011	17.423325802765785, 78.54251066954228	Derris scandens	fabaceae	Osajin	phenolic	C25H24O5	coleoptera	Sitophilus oryzae	adult	NA	no	no	fumigation	0,09-0,46	0.28	0,09	0,46	#VALUE!	μg/mL	LC50	100	0.28	0,09	0,46	0.37	μg/mL	0,09-0,46	TRUE
10.1021/jf104411h	2011	17.423325802765785, 78.54251066954228	Derris scandens	fabaceae	Laxifolin	phenolic	C25H24O5	coleoptera	Sitophilus oryzae	adult	NA	no	no	fumigation	0,08-0,33	0.2	0,08	0,33	#VALUE!	μg/mL	LC50	100	0.2	0,08	0,33	0.25	μg/mL	0,08-0,33	TRUE
10.1021/jf104411h	2011	17.423325802765785, 78.54251066954228	Derris scandens	fabaceae	Lupalbigenin	phenolic	C25H26O5	coleoptera	Sitophilus oryzae	adult	NA	no	no	fumigation	0,10-0,46	0.26	0,10	0,46	#VALUE!	μg/mL	LC50	100	0.26	0,10	0,46	0.36	μg/mL	0,10-0,46	TRUE
10.1021/jf104411h	2011	17.423325802765785, 78.54251066954228	Derris scandens	fabaceae	Scandenin A	phenolic	C27H28O6	coleoptera	Sitophilus oryzae	adult	NA	no	no	fumigation	0,69-0,84	0.76	0,69	0,84	#VALUE!	μg/mL	LC50	100	0.76	0,69	0,84	0.15	μg/mL	0,69-0,84	TRUE
10.1021/jf104411h	2011	17.423325802765785, 78.54251066954228	Derris scandens	fabaceae	Scandenin	phenolic	C26H26O6	coleoptera	Sitophilus oryzae	adult	NA	no	no	fumigation	0,31-0,66	0.45	0,31	0,66	#VALUE!	μg/mL	LC50	100	0.45	0,31	0,66	0.35	μg/mL	0,31-0,66	TRUE
10.1021/jf104411h	2011	17.423325802765785, 78.54251066954228	Derris scandens	fabaceae	Sphaerobioside	phenolic	C27H30O14	coleoptera	Sitophilus oryzae	adult	NA	no	no	fumigation	0,13-0,29	0.18	0,13	0,29	#VALUE!	μg/mL	LC50	100	0.18	0,13	0,29	0.16	μg/mL	0,13-0,29	TRUE
10.1021/jf104411h	2011	17.423325802765785, 78.54251066954228	Derris scandens	fabaceae	Genistein	phenolic	C15H10O5	coleoptera	Sitophilus oryzae	adult	NA	no	no	fumigation	0,12-0,55	0.31	0,12	0,55	#VALUE!	μg/mL	LC50	100	0.31	0,12	0,55	0.43	μg/mL	0,12-0,55	TRUE
10.1021/jf104411h	2011	17.423325802765785, 78.54251066954228	Derris scandens	fabaceae	Osajin	phenolic	C25H24O5	coleoptera	Rhyzopertha dominica	adult	NA	no	no	fumigation	0,11-0,57	0.32	0,11	0,57	#VALUE!	μg/mL	LC50	100	0.32	0,11	0,57	0.46	μg/mL	0,11-0,57	TRUE
10.1021/jf104411h	2011	17.423325802765785, 78.54251066954228	Derris scandens	fabaceae	Laxifolin	phenolic	C25H24O5	coleoptera	Rhyzopertha dominica	adult	NA	no	no	fumigation	0,21-0,48	0.34	0,21	0,48	#VALUE!	μg/mL	LC50	100	0.34	0,21	0,48	0.27	μg/mL	0,21-0,48	TRUE
10.1021/jf104411h	2011	17.423325802765785, 78.54251066954228	Derris scandens	fabaceae	Lupalbigenin	phenolic	C25H26O5	coleoptera	Rhyzopertha dominica	adult	NA	no	no	fumigation	0,09-0,48	0.29	0,09	0,48	#VALUE!	μg/mL	LC50	100	0.29	0,09	0,48	0.39	μg/mL	0,09-0,48	TRUE
10.1021/jf104411h	2011	17.423325802765785, 78.54251066954228	Derris scandens	fabaceae	Scandenin A	phenolic	C27H28O6	coleoptera	Rhyzopertha dominica	adult	NA	no	no	fumigation	0,75-0,91	0.82	0,75	0,91	#VALUE!	μg/mL	LC50	100	0.82	0,75	0,91	0.16	μg/mL	0,75-0,91	TRUE
10.1021/jf104411h	2011	17.423325802765785, 78.54251066954228	Derris scandens	fabaceae	Scandenin	phenolic	C26H26O6	coleoptera	Rhyzopertha dominica	adult	NA	no	no	fumigation	0,61-0,94	0.74	0,61	0,94	#VALUE!	μg/mL	LC50	100	0.74	0,61	0,94	0.33	μg/mL	0,61-0,94	TRUE
10.1021/jf104411h	2011	17.423325802765785, 78.54251066954228	Derris scandens	fabaceae	Sphaerobioside	phenolic	C27H30O14	coleoptera	Rhyzopertha dominica	adult	NA	no	no	fumigation	0,11-0,45	0.27	0,11	0,45	#VALUE!	μg/mL	LC50	100	0.27	0,11	0,45	0.34	μg/mL	0,11-0,45	TRUE
10.1021/jf104411h	2011	17.423325802765785, 78.54251066954228	Derris scandens	fabaceae	Genistein	phenolic	C15H10O5	coleoptera	Rhyzopertha dominica	adult	NA	no	no	fumigation	0,08-0,51	0.28	0,08	0,51	#VALUE!	μg/mL	LC50	100	0.28	0,08	0,51	0.43	μg/mL	0,08-0,51	TRUE
10.1021/jf104411h	2011	17.423325802765785, 78.54251066954228	Derris scandens	fabaceae	Osajin	phenolic	C25H24O5	coleoptera	Tribolium castaneum	adult	NA	no	no	fumigation	0,13-0,41	0.26	0,13	0,41	#VALUE!	μg/mL	LC50	100	0.26	0,13	0,41	0.28	μg/mL	0,13-0,41	TRUE
10.1021/jf104411h	2011	17.423325802765785, 78.54251066954228	Derris scandens	fabaceae	Laxifolin	phenolic	C25H24O5	coleoptera	Tribolium castaneum	adult	NA	no	no	fumigation	0,27-0,40	0.34	0,27	0,40	#VALUE!	μg/mL	LC50	100	0.34	0,27	0,40	0.13	μg/mL	0,27-0,40	TRUE
10.1021/jf104411h	2011	17.423325802765785, 78.54251066954228	Derris scandens	fabaceae	Lupalbigenin	phenolic	C25H26O5	coleoptera	Tribolium castaneum	adult	NA	no	no	fumigation	0,32-0,45	0.38	0,32	0,45	#VALUE!	μg/mL	LC50	100	0.38	0,32	0,45	0.13	μg/mL	0,32-0,45	TRUE
10.1021/jf104411h	2011	17.423325802765785, 78.54251066954228	Derris scandens	fabaceae	Scandenin A	phenolic	C27H28O6	coleoptera	Tribolium castaneum	adult	NA	no	no	fumigation	0,74-0,94	0.82	0,74	0,94	#VALUE!	μg/mL	LC50	100	0.82	0,74	0,94	0.2	μg/mL	0,74-0,94	TRUE
10.1021/jf104411h	2011	17.423325802765785, 78.54251066954228	Derris scandens	fabaceae	Sphaerobioside	phenolic	C27H30O14	coleoptera	Tribolium castaneum	adult	NA	no	no	fumigation	0,08-0,31	0.2	0,08	0,31	#VALUE!	μg/mL	LC50	100	0.2	0,08	0,31	0.23	μg/mL	0,08-0,31	TRUE
10.1021/jf104411h	2011	17.423325802765785, 78.54251066954228	Derris scandens	fabaceae	Genistein	phenolic	C15H10O5	coleoptera	Tribolium castaneum	adult	NA	no	no	fumigation	0,10-0,26	0.18	0,10	0,26	#VALUE!	μg/mL	LC50	100	0.18	0,10	0,26	0.16	μg/mL	0,10-0,26	TRUE
10.1021/jf403096d	2013	41.56080413016037, -8.396199251871895	Anethum graveolens	apiaceae	trans-Anethole	other	C10H12O	lepidoptera	Pseudaletia unipuncta	larvae	4	no	yes	topical	161,4-202,6	178.7	161,4	202,6	#VALUE!	μg/cm2	LD50	30	178.7	161,4	202,6	41.2	μg/cm2	161,4-202,6	TRUE
10.1021/jf403096d	2013	41.56080413016037, -8.396199251871895	Foeniculum vulgare	apiaceae	(S)-(+)-Carvone	terpenoid	C10H14O	lepidoptera	Pseudaletia unipuncta	larvae	4	no	yes	topical	102,4-113,9	108.6	102,4	113,9	#VALUE!	μg/cm2	LD50	30	108.6	102,4	113,9	11.5	μg/cm2	102,4-113,9	TRUE
10.1021/jf403096d	2013	41.56080413016037, -8.396199251871895	Foeniculum vulgare	apiaceae	Myristicin	other	C11H12O3	lepidoptera	Pseudaletia unipuncta	larvae	4	no	yes	topical	143,1-175,8	157.5	143,1	175,8	#VALUE!	μg/cm2	LD50	30	157.5	143,1	175,8	32.7	μg/cm2	143,1-175,8	TRUE
10.1021/jf403096d	2013	41.56080413016037, -8.396199251871895	Anethum graveolens	apiaceae	Cuminaldehyde	other	C10H12O	lepidoptera	Pseudaletia unipuncta	larvae	4	no	yes	topical	133,2-176,3	151.4	133,2	176,3	#VALUE!	μg/cm2	LD50	30	151.4	133,2	176,3	43.1	μg/cm2	133,2-176,3	TRUE
10.1021/jf502536e	2014	35.85358980834192, 127.14498643943834	Citrullus colocynthis	cucurbitaceae	Quinoline	other	C9H7N	coleoptera	Sitophilus oryzae	adult	NA	no	no	contact	0,0515-0,0771	0.071	0,0515	0,0771	#VALUE!	mg/cm2	LC50	60	71	51.5	77.1	25.6	μg/cm2	0,0515-0,0771	TRUE
10.1021/jf502536e	2014	35.85358980834192, 127.14498643943834	Citrullus colocynthis	cucurbitaceae	8-Hydroxyquinoline	organonitride	C9H7NO	coleoptera	Sitophilus oryzae	adult	NA	no	no	contact	0,1552-0,1807	0.163	0,1552	0,1807	#VALUE!	mg/cm2	LC50	60	163	155.2	180.7	25.5	μg/cm2	0,1552-0,1807	TRUE
10.1021/jf502536e	2014	35.85358980834192, 127.14498643943834	Citrullus colocynthis	cucurbitaceae	2-Methylquinoline	organonitride	C10H9N	coleoptera	Sitophilus oryzae	adult	NA	no	no	contact	0,0811-0,1095	0.094	0,0811	0,1095	#VALUE!	mg/cm2	LC50	60	94	81.1	109.5	28.4	μg/cm2	0,0811-0,1095	TRUE
10.1021/jf502536e	2014	35.85358980834192, 127.14498643943834	Citrullus colocynthis	cucurbitaceae	4-Methylquinoline	organonitride	C10H9N	coleoptera	Sitophilus oryzae	adult	NA	no	no	contact	0,1255-0,1508	0.132	0,1255	0,1508	#VALUE!	mg/cm2	LC50	60	132	125.5	150.8	25.3	μg/cm2	0,1255-0,1508	TRUE
10.1021/jf502536e	2014	35.85358980834192, 127.14498643943834	Citrullus colocynthis	cucurbitaceae	6-Methylquinoline	organonitride	C10H9N	coleoptera	Sitophilus oryzae	adult	NA	no	no	contact	0,1538-0,1793	0.166	0,1538	0,1793	#VALUE!	mg/cm2	LC50	60	166	153.8	179.3	25.5	μg/cm2	0,1538-0,1793	TRUE
10.1021/jf502536e	2014	35.85358980834192, 127.14498643943834	Citrullus colocynthis	cucurbitaceae	8-Methylquinoline	organonitride	C10H9N	coleoptera	Sitophilus oryzae	adult	NA	no	no	contact	0,0008-0,0017	0.001	0,0008	0,0017	#VALUE!	mg/cm2	LC50	60	1	0.8	1.7	0.9	μg/cm2	0,0008-0,0017	TRUE
10.1021/jf502536e	2014	35.85358980834192, 127.14498643943834	Citrullus colocynthis	cucurbitaceae	7,8-Benzoquinoline	organonitride	C13H9N	coleoptera	Sitophilus oryzae	adult	NA	no	no	contact	0,0624-0,0855	0.077	0,0624	0,0855	#VALUE!	mg/cm2	LC50	60	77	62.4	85.5	23.1	μg/cm2	0,0624-0,0855	TRUE
10.1021/jf502536e	2014	35.85358980834192, 127.14498643943834	Citrullus colocynthis	cucurbitaceae	Quinoline	other	C9H7N	coleoptera	Sitophilus zeamais	adult	NA	no	no	contact	0,0465-0,0701	0.057	0,0465	0,0701	#VALUE!	mg/cm2	LC50	60	57	46.5	70.1	23.6	μg/cm2	0,0465-0,0701	TRUE
10.1021/jf502536e	2014	35.85358980834192, 127.14498643943834	Citrullus colocynthis	cucurbitaceae	8-Hydroxyquinoline	organonitride	C9H7NO	coleoptera	Sitophilus zeamais	adult	NA	no	no	contact	0,1438-0,1702	0.159	0,1438	0,1702	#VALUE!	mg/cm2	LC50	60	159	143.8	170.2	26.4	μg/cm2	0,1438-0,1702	TRUE
10.1021/jf502536e	2014	35.85358980834192, 127.14498643943834	Citrullus colocynthis	cucurbitaceae	2-Methylquinoline	organonitride	C10H9N	coleoptera	Sitophilus zeamais	adult	NA	no	no	contact	0,0771-0,0893	0.078	0,0771	0,0893	#VALUE!	mg/cm2	LC50	60	78	77.1	89.3	12.2	μg/cm2	0,0771-0,0893	TRUE
10.1021/jf502536e	2014	35.85358980834192, 127.14498643943834	Citrullus colocynthis	cucurbitaceae	4-Methylquinoline	organonitride	C10H9N	coleoptera	Sitophilus zeamais	adult	NA	no	no	contact	0,1214-0,1431	0.135	0,1214	0,1431	#VALUE!	mg/cm2	LC50	60	135	121.4	143.1	21.7	μg/cm2	0,1214-0,1431	TRUE
10.1021/jf502536e	2014	35.85358980834192, 127.14498643943834	Citrullus colocynthis	cucurbitaceae	6-Methylquinoline	organonitride	C10H9N	coleoptera	Sitophilus zeamais	adult	NA	no	no	contact	0,1414-0,1715	0.15	0,1414	0,1715	#VALUE!	mg/cm2	LC50	60	150	141.4	171.5	30.1	μg/cm2	0,1414-0,1715	TRUE
10.1021/jf502536e	2014	35.85358980834192, 127.14498643943834	Citrullus colocynthis	cucurbitaceae	8-Methylquinoline	organonitride	C10H9N	coleoptera	Sitophilus zeamais	adult	NA	no	no	contact	0,0009-0,0016	0.001	0,0009	0,0016	#VALUE!	mg/cm2	LC50	60	1	0.9	1.6	0.7	μg/cm2	0,0009-0,0016	TRUE
10.1021/jf502536e	2014	35.85358980834192, 127.14498643943834	Citrullus colocynthis	cucurbitaceae	7,8-Benzoquinoline	organonitride	C13H9N	coleoptera	Sitophilus zeamais	adult	NA	no	no	contact	0,0599-0,0820	0.076	0,0599	0,0820	#VALUE!	mg/cm2	LC50	60	76	59.9	82	22.1	μg/cm2	0,0599-0,0820	TRUE
10.1021/jf502536e	2014	35.85358980834192, 127.14498643943834	Citrullus colocynthis	cucurbitaceae	Quinoline	other	C9H7N	coleoptera	Sitophilus oryzae	adult	NA	no	no	fumigation	0,0448-0,0652	0.064	0,0448	0,0652	#VALUE!	mg/cm3	LC50	60	64	44.8	65.2	20.4	μg/cm2	0,0448-0,0652	TRUE
10.1021/jf502536e	2014	35.85358980834192, 127.14498643943834	Citrullus colocynthis	cucurbitaceae	8-Hydroxyquinoline	organonitride	C9H7NO	coleoptera	Sitophilus oryzae	adult	NA	no	no	fumigation	0,0899-0,1204	0.109	0,0899	0,1204	#VALUE!	mg/cm3	LC50	60	109	89.9	120.4	30.5	μg/cm2	0,0899-0,1204	TRUE
10.1021/jf502536e	2014	35.85358980834192, 127.14498643943834	Citrullus colocynthis	cucurbitaceae	2-Methylquinoline	organonitride	C10H9N	coleoptera	Sitophilus oryzae	adult	NA	no	no	fumigation	0,0244-0,0428	0.034	0,0244	0,0428	#VALUE!	mg/cm3	LC50	60	34	24.4	42.8	18.4	μg/cm2	0,0244-0,0428	TRUE
10.1021/jf502536e	2014	35.85358980834192, 127.14498643943834	Citrullus colocynthis	cucurbitaceae	4-Methylquinoline	organonitride	C10H9N	coleoptera	Sitophilus oryzae	adult	NA	no	no	fumigation	0,0835-0,1087	0.096	0,0835	0,1087	#VALUE!	mg/cm3	LC50	60	96	83.5	108.7	25.2	μg/cm2	0,0835-0,1087	TRUE
10.1021/jf502536e	2014	35.85358980834192, 127.14498643943834	Citrullus colocynthis	cucurbitaceae	6-Methylquinoline	organonitride	C10H9N	coleoptera	Sitophilus oryzae	adult	NA	no	no	fumigation	0,0734-0,0907	0.081	0,0734	0,0907	#VALUE!	mg/cm3	LC50	60	81	73.4	90.7	17.3	μg/cm2	0,0734-0,0907	TRUE
10.1021/jf502536e	2014	35.85358980834192, 127.14498643943834	Citrullus colocynthis	cucurbitaceae	8-Methylquinoline	organonitride	C10H9N	coleoptera	Sitophilus oryzae	adult	NA	no	no	fumigation	0,0009-0,0016	0.001	0,0009	0,0016	#VALUE!	mg/cm3	LC50	60	1	0.9	1.6	0.7	μg/cm2	0,0009-0,0016	TRUE
10.1021/jf502536e	2014	35.85358980834192, 127.14498643943834	Citrullus colocynthis	cucurbitaceae	7,8-Benzoquinoline	organonitride	C13H9N	coleoptera	Sitophilus oryzae	adult	NA	no	no	fumigation	0,0368-0,0554	0.045	0,0368	0,0554	#VALUE!	mg/cm3	LC50	60	45	36.8	55.4	18.6	μg/cm2	0,0368-0,0554	TRUE
10.1021/jf502536e	2014	35.85358980834192, 127.14498643943834	Citrullus colocynthis	cucurbitaceae	Quinoline	other	C9H7N	coleoptera	Sitophilus zeamais	adult	NA	no	no	fumigation	0,0381-0,0533	0.042	0,0381	0,0533	#VALUE!	mg/cm3	LC50	60	42	38.1	53.3	15.2	μg/cm2	0,0381-0,0533	TRUE
10.1021/jf502536e	2014	35.85358980834192, 127.14498643943834	Citrullus colocynthis	cucurbitaceae	8-Hydroxyquinoline	organonitride	C9H7NO	coleoptera	Sitophilus zeamais	adult	NA	no	no	fumigation	0,0825-0,1053	0.094	0,0825	0,1053	#VALUE!	mg/cm3	LC50	60	94	82.5	105.3	22.8	μg/cm2	0,0825-0,1053	TRUE
10.1021/jf502536e	2014	35.85358980834192, 127.14498643943834	Citrullus colocynthis	cucurbitaceae	2-Methylquinoline	organonitride	C10H9N	coleoptera	Sitophilus zeamais	adult	NA	no	no	fumigation	0,0223-0,0551	0.039	0,0223	0,0551	#VALUE!	mg/cm3	LC50	60	39	22.3	55.1	32.8	μg/cm2	0,0223-0,0551	TRUE
10.1021/jf502536e	2014	35.85358980834192, 127.14498643943834	Citrullus colocynthis	cucurbitaceae	4-Methylquinoline	organonitride	C10H9N	coleoptera	Sitophilus zeamais	adult	NA	no	no	fumigation	0,0638-0,0980	0.084	0,0638	0,0980	#VALUE!	mg/cm3	LC50	60	84	63.8	98	34.2	μg/cm2	0,0638-0,0980	TRUE
10.1021/jf502536e	2014	35.85358980834192, 127.14498643943834	Citrullus colocynthis	cucurbitaceae	6-Methylquinoline	organonitride	C10H9N	coleoptera	Sitophilus zeamais	adult	NA	no	no	fumigation	0,0511-0,0808	0.063	0,0511	0,0808	#VALUE!	mg/cm3	LC50	60	63	51.1	80.8	29.7	μg/cm2	0,0511-0,0808	TRUE
10.1021/jf502536e	2014	35.85358980834192, 127.14498643943834	Citrullus colocynthis	cucurbitaceae	8-Methylquinoline	organonitride	C10H9N	coleoptera	Sitophilus zeamais	adult	NA	no	no	fumigation	0,0009-0,0016	0.001	0,0009	0,0016	#VALUE!	mg/cm3	LC50	60	1	0.9	1.6	0.7	μg/cm2	0,0009-0,0016	TRUE
10.1021/jf502536e	2014	35.85358980834192, 127.14498643943834	Citrullus colocynthis	cucurbitaceae	7,8-Benzoquinoline	organonitride	C13H9N	coleoptera	Sitophilus zeamais	adult	NA	no	no	fumigation	0,0255-0,0497	0.038	0,0255	0,0497	#VALUE!	mg/cm3	LC50	60	38	25.5	49.7	24.2	μg/cm2	0,0255-0,0497	TRUE
10.1038/s41598-017-12898-z	2017	3.122131655979875, 101.65552132710324	Piper sarmentosum	piperaceae	Asaricin	phenolic	C11H12O3	coleoptera	Sitophilus oryzae	adult	NA	no	yes	contact	3,60-5,60	4.7	3,60	5,60	#VALUE!	µg/mL	LC50	120	4.7	3,60	5,60	2	µg/mL	3,60-5,60	TRUE
10.1038/s41598-017-12898-z	2017	3.122131655979875, 101.65552132710324	Piper sarmentosum	piperaceae	isoasarone	other	C12H16O3	coleoptera	Sitophilus oryzae	adult	NA	no	yes	contact	4,50-6,60	5.6	4,50	6,60	#VALUE!	µg/mL	LC50	120	5.6	4,50	6,60	2.1	µg/mL	4,50-6,60	TRUE
10.1038/s41598-017-12898-z	2017	3.122131655979875, 101.65552132710324	Piper sarmentosum	piperaceae	trans-Asarone	other	C12H16O3	coleoptera	Sitophilus oryzae	adult	NA	no	yes	contact	218,70-303,10	258.9	218,70	303,10	#VALUE!	µg/mL	LC50	120	258.9	218,70	303,10	84.4	µg/mL	218,70-303,10	TRUE
10.1038/s41598-017-12898-z	2017	3.122131655979875, 101.65552132710324	Piper sarmentosum	piperaceae	Asaricin	phenolic	C11H12O3	coleoptera	Rhyzopertha dominica	adult	NA	no	yes	contact	15,80-30,30	10.6	15,80	30,30	#VALUE!	µg/mL	LC50	120	10.6	15,80	30,30	14.5	µg/mL	15,80-30,30	TRUE
10.1038/s41598-017-12898-z	2017	3.122131655979875, 101.65552132710324	Piper sarmentosum	piperaceae	isoasarone	other	C12H16O3	coleoptera	Rhyzopertha dominica	adult	NA	no	yes	contact	20,30-49,20	8.7	20,30	49,20	#VALUE!	µg/mL	LC50	120	8.7	20,30	49,20	28.9	µg/mL	20,30-49,20	TRUE
10.1038/s41598-017-12898-z	2017	3.122131655979875, 101.65552132710324	Piper sarmentosum	piperaceae	trans-Asarone	other	C12H16O3	coleoptera	Rhyzopertha dominica	adult	NA	no	yes	contact	959,60- 2072,30	396.48	959,60	2072,30	#VALUE!	µg/mL	LC50	120	396.48	959,60	2072,30	1112.7	µg/mL	959,60- 2072,30	TRUE
10.1038/s41598-017-12898-z	2017	3.122131655979875, 101.65552132710324	Piper sarmentosum	piperaceae	Asaricin	phenolic	C11H12O3	lepidoptera	Plodia interpunctella	larvae	3	no	yes	contact	29,10-57,10	17.37	29,10	57,10	#VALUE!	µg/mL	LC50	120	17.37	29,10	57,10	28	µg/mL	29,10-57,10	TRUE
10.1038/s41598-017-12898-z	2017	3.122131655979875, 101.65552132710324	Piper sarmentosum	piperaceae	isoasarone	other	C12H16O3	lepidoptera	Plodia interpunctella	larvae	3	no	yes	contact	29,10-61,50	15.76	29,10	61,50	#VALUE!	µg/mL	LC50	120	15.76	29,10	61,50	32.4	µg/mL	29,10-61,50	TRUE
10.1038/s41598-017-12898-z	2017	3.122131655979875, 101.65552132710324	Piper sarmentosum	piperaceae	trans-Asarone	other	C12H16O3	lepidoptera	Plodia interpunctella	larvae	3	no	yes	contact	1425,10-2444,6	432.42	1425,10	2444,6	#VALUE!	µg/mL	LC50	120	432.42	1425,10	2444,6	1019.5	µg/mL	1425,10-2444,6	TRUE
10.1038/srep12690	2015	49.265205822920166, -123.25242093428233	Salvia rosmarinus	lamiaceae	1,8-Cineole	terpenoid	C10H18O	lepidoptera	Trichoplusia ni	larvae	3	no	yes	topical	171,3-341,6	229.6	171,3	341,6	#VALUE!	µg/insect	LD50	30	229.6	171,3	341,6	170.3	μg/insect	171,3-341,6	TRUE
10.1038/srep12690	2015	49.265205822920166, -123.25242093428233	Salvia rosmarinus	lamiaceae	Camphor	terpenoid	C10H16O	lepidoptera	Trichoplusia ni	larvae	3	no	yes	topical	402,4-538,2	471.3	402,4	538,2	#VALUE!	µg/insect	LD50	30	471.3	402,4	538,2	135.8	μg/insect	402,4-538,2	TRUE
10.1038/srep42168	2017	39,02563950700143, -76,92398010289673	NA	NA	Methyl benzoate	other	C8H8O2	hemiptera	Halyomorpha halys	nymph	1	no	yes	contact	0,93-1,10	1.03	0,93	1,10	#VALUE!	μL/viaL	LD50	30	1.03	0,93	1,10	0.17	μL/viaL	0,93-1,10	TRUE
10.1038/srep42168	2017	39.02563950700143, -76.92398010289673	NA	NA	Methyl benzoate	other	C8H8O2	hemiptera	Halyomorpha halys	nymph	2	no	yes	contact	0,86-1,12	1.01	0,86	1,12	#VALUE!	μL/viaL	LD50	30	1.01	0,86	1,12	0.26	μL/viaL	0,86-1,12	TRUE
10.1038/srep42168	2017	39.02563950700143, -76.92398010289673	NA	NA	Methyl benzoate	other	C8H8O2	hemiptera	Halyomorpha halys	nymph	3	no	yes	contact	1,12-1,33	1.23	1,12	1,33	#VALUE!	μL/viaL	LD50	30	1.23	1,12	1,33	0.21	μL/viaL	1,12-1,33	TRUE
10.1038/srep42168	2017	39.02563950700143, -76.92398010289673	NA	NA	Methyl benzoate	other	C8H8O2	hemiptera	Halyomorpha halys	nymph	4	no	yes	contact	2,19-2,60	2.39	2,19	2,60	#VALUE!	μL/viaL	LD50	30	2.39	2,19	2,60	0.41	μL/viaL	2,19-2,60	TRUE
10.1038/srep42168	2017	39.02563950700143, -76.92398010289673	NA	NA	Methyl benzoate	other	C8H8O2	hemiptera	Halyomorpha halys	nymph	5	no	yes	contact	1,60-1,93	1.77	1,60	1,93	#VALUE!	μL/viaL	LD50	30	1.77	1,60	1,93	0.33	μL/viaL	1,60-1,93	TRUE
10.1038/srep42168	2017	39.02563950700143, -76.92398010289673	NA	NA	Methyl benzoate	other	C8H8O2	hemiptera	Halyomorpha halys	egg	NA	no	yes	contact	0,012-0,026	0.02	0,012	0,026	#VALUE!	mg/cm2	LD50	30	20	12	26	14	μg/cm2	0,012-0,026	TRUE
10.1038/srep42168	2017	39.02563950700143, -76.92398010289673	NA	NA	Methyl benzoate	other	C8H8O2	lepidoptera	Manduca sexta	egg	NA	no	yes	contact	0,011-0,020	0.015	0,011	0,020	#VALUE!	mg/cm2	LD50	30	15	11	20	9	μg/cm2	0,011-0,020	TRUE
10.1038/srep42168	2017	39.02563950700143, -76.92398010289673	NA	NA	Methyl benzoate	other	C8H8O2	lepidoptera	Plutella xylostella	egg	NA	no	yes	contact	0,001-0,002	0.001	0,001	0,002	#VALUE!	mg/cm2	LD50	30	1	1	2	1	μg/cm2	0,001-0,002	TRUE
10.1038/srep46406	2017	-19.217121605056985, -46.22175406098407	Allium sativum	amaryllidaceae	Diallyl sulfide	organosulfide	C6H10S	coleoptera	Tenebrio molitor	larvae	1	no	yes	topical	104,9-132,4	117.1	104,9	132,4	#VALUE!	mg/mL	LC50	240	117100	104900	132400	27500	µg/mL	104,9-132,4	TRUE
10.1038/srep46406	2017	-19.217121605056985, -46.22175406098407	Allium sativum	amaryllidaceae	Diallyl sulfide	organosulfide	C6H10S	coleoptera	Tenebrio molitor	pupae	NA	no	yes	topical	36,71-61,85	48.86	36,71	61,85	#VALUE!	mg/mL	LC50	240	48860	36710	61850	25140	µg/mL	36,71-61,85	TRUE
10.1038/srep46406	2017	-19.217121605056985, -46.22175406098407	Allium sativum	amaryllidaceae	Diallyl sulfide	organosulfide	C6H10S	coleoptera	Tenebrio molitor	adult	NA	no	yes	topical	77,84-95,51	85.97	77,84	95,51	#VALUE!	mg/mL	LC50	240	85970	77840	95510	17670	µg/mL	77,84-95,51	TRUE
10.1038/srep46406	2017	-19.217121605056985, -46.22175406098407	Allium sativum	amaryllidaceae	DiAllyl disulfide	organosulfide	C6H10S2	coleoptera	Tenebrio molitor	larvae	1	no	yes	topical	44,88-66,37	57.68	44,88	66,37	#VALUE!	mg/mL	LC50	240	57680	44880	66370	21490	µg/mL	44,88-66,37	TRUE
10.1038/srep46406	2017	-19.217121605056985, -46.22175406098407	Allium sativum	amaryllidaceae	DiAllyl disulfide	organosulfide	C6H10S2	coleoptera	Tenebrio molitor	pupae	NA	no	yes	topical	49,78- 61,31	55.13	49,78	61,31	#VALUE!	mg/mL	LC50	240	55130	49780	61310	11530	µg/mL	49,78- 61,31	TRUE
10.1038/srep46406	2017	-19.217121605056985, -46.22175406098407	Allium sativum	amaryllidaceae	DiAllyl disulfide	organosulfide	C6H10S2	coleoptera	Tenebrio molitor	adult	NA	no	yes	topical	57,96-91,25	81.52	57,96	91,25	#VALUE!	mg/mL	LC50	240	81520	57960	91250	33290	µg/mL	57,96-91,25	TRUE
10.1080/03601234.2021.1894888	2021	36.1005511736759, 103.73595873932526	Rhododendron thymifolium	rhododendraceae	Germacrone	terpenoid	C15H22O	coleoptera	Tribolium castaneum	larvae	6	no	yes	topical	18,71-23,53	20.93	18,71	23,53	#VALUE!	µg/insect	LC50	50	20.93	18,71	23,53	4.82	μg/insect	18,71-23,53	TRUE
10.1080/03601234.2021.1894888	2021	36.1005511736759, 103.73595873932526	Rhododendron thymifolium	rhododendraceae	Germacrone	terpenoid	C15H22O	coleoptera	Lasioderma serricorne	adult	NA	no	yes	topical	14,05-2z0,76	17.18	14,05	2z0,76	#VALUE!	µg/insect	LC50	50	17.18	14,05	20.76	#VALUE!	μg/insect	14,05-2z0,76	TRUE
10.1080/03601234.2021.1894888	2021	36.1005511736759, 103.73595873932526	Rhododendron thymifolium	rhododendraceae	Germacrone	terpenoid	C15H22O	coleoptera	Lasioderma serricorne	larvae	6	no	yes	topical	18,71-23,53	20.94	18,71	23,53	#VALUE!	µg/insect	LC50	50	20.94	18,71	23,53	4.82	μg/insect	18,71-23,53	TRUE
10.1080/0972060X.2014.963168	2016	40.004341689685646, 116.35325621804958	Cyperus rotundus	cyperaceae	Cyperene	terpene	C15H24	psocoptera	Liposcelis bostrychophila	adult	NA	no	no	topical	45,69-54,58	50.08	45,69	54,58	#VALUE!	μg/cm2	LC50		50.08	45,69	54,58	8.89	μg/cm2	45,69-54,58	TRUE
10.1080/0972060X.2014.963168	2016	40.004341689685646, 116.35325621804958	Cyperus rotundus	cyperaceae	α-Cyperone	terpenoid	C15H22O	psocoptera	Liposcelis bostrychophila	adult	NA	no	no	topical	37,72-44,67	41.32	37,72	44,67	#VALUE!	μg/cm2	LC50		41.32	37,72	44,67	6.95	μg/cm2	37,72-44,67	TRUE
10.1080/0972060X.2017.1383192	2017	-8.021108, -34.955192	Eucalyptus staigeriana	myrtaceae	Limonene	terpene	C10H16	lepidoptera	Spodoptera frugiperda	larvae	3	no	no	topical	27,73-36,55	32.24	27,73	36,55	#VALUE!	mg/g	LD50	30	32240	27730	36550	8820	μg/g	27,73-36,55	TRUE
10.1080/0972060X.2017.1383192	2017	-8.021108, -34.955192	Ocimum basilicum	lamiaceae	trans-Anethole	other	C10H12O	lepidoptera	Spodoptera frugiperda	larvae	3	no	no	topical	0,021-0,032	0.027	0,021	0,032	#VALUE!	mg/g	LD50	30	27	21	32	11	μg/g	0,021-0,032	TRUE
10.1080/0972060X.2017.1383192	2017	-8.021108, -34.955192	Foeniculum vulgare	apiaceae	Citronellal	terpenoid	C10H18O	lepidoptera	Spodoptera frugiperda	larvae	3	no	no	topical	0,06-0,08	0.07	0,06	0,08	#VALUE!	mg/g	LD50	30	70	60	80	20	μg/g	0,06-0,08	TRUE
10.1080/0972060X.2017.1383192	2017	-8.021108, -34.955192	Eucalyptus citriodora	myrtaceae	Linalool	terpenoid	C10H18O	lepidoptera	Spodoptera frugiperda	larvae	3	no	no	topical	4,21-6,27	5.2	4,21	6,27	#VALUE!	mg/g	LD50	30	5200	4210	6270	2060	μg/g	4,21-6,27	TRUE
10.1080/0972060X.2020.1729245	2020	39.96203591280343, 116.36650826037534	Atalantia buxifolia	fabaceae	β-Caryophyllene	terpene	C15H24	coleoptera	Tribolium castaneum	adult	NA	no	yes	topical	31,7-40,7	36	31,7	40,7	#VALUE!	µg/insect	LD50	50	36	31,7	40,7	9	μg/insect	31,7-40,7	TRUE
10.1080/0972060X.2020.1729245	2020	39.96203591280343, 116.36650826037534	Atalantia buxifolia	fabaceae	β-Caryophyllene	terpene	C15H24	coleoptera	Lasioderma serricorne	adult	NA	no	yes	topical	45,7-57,3	51	45,7	57,3	#VALUE!	µg/insect	LD50	50	51	45,7	57,3	11.6	μg/insect	45,7-57,3	TRUE
10.1080/0972060X.2020.1729245	2020	39.96203591280343, 116.36650826037534	Atalantia buxifolia	fabaceae	Caryophyllene oxide	terpenoid	C15H24O	coleoptera	Lasioderma serricorne	adult	NA	no	yes	topical	40,2-53,4	45.7	40,2	53,4	#VALUE!	µg/insect	LD50	50	45.7	40,2	53,4	13.2	μg/insect	40,2-53,4	TRUE
10.1080/0972060X.2020.1729245	2020	39.96203591280343, 116.36650826037534	Atalantia buxifolia	fabaceae	β-Caryophyllene	terpene	C15H24	psocoptera	Liposcelis bostrychophila	adult	NA	no	yes	topical	41,0-59,7	50.8	41,0	59,7	#VALUE!	µg/cm2	LD50	50	50.8	41,0	59,7	18.7	μg/cm2	41,0-59,7	TRUE
10.1080/0972060X.2020.1729245	2020	39.96203591280343, 116.36650826037534	Atalantia buxifolia	fabaceae	Caryophyllene oxide	terpenoid	C15H24O	psocoptera	Liposcelis bostrychophila	adult	NA	no	yes	topical	41,7-50,0	46.4	41,7	50,0	#VALUE!	µg/cm2	LD50	50	46.4	41,7	50,0	8.3	μg/cm2	41,7-50,0	TRUE
10.1080/0972060X.2020.1796821	2020	40.00438278088564, 116.35294508179456	Caryopteris incana	lamiaceae	α-Cardinol	terpenoid	C15H26O	coleoptera	Tribolium castaneum	adult	NA	no	yes	topical	111,78-144,21	123.4	111,78	144,21	#VALUE!	µg/insect	LC50	60	123.4	111,78	144,21	32.43	μg/insect	111,78-144,21	TRUE
10.1080/0972060X.2020.1796821	2020	40.00438278088564, 116.35294508179456	Caryopteris incana	lamiaceae	Myrtenol	terpenoid	C10H16O	coleoptera	Tribolium castaneum	adult	NA	no	yes	topical	27,01-31,46	29.67	27,01	31,46	#VALUE!	µg/insect	LC50	60	29.67	27,01	31,46	4.45	μg/insect	27,01-31,46	TRUE
10.1080/0972060X.2020.1796821	2020	40.00438278088564, 116.35294508179456	Caryopteris incana	lamiaceae	4-Terpinenol	terpenoid	C10H18O	coleoptera	Tribolium castaneum	adult	NA	no	yes	topical	19,71-22,81	21.3	19,71	22,81	#VALUE!	µg/insect	LC50	60	21.3	19,71	22,81	3.1	μg/insect	19,71-22,81	TRUE
10.1080/0972060X.2020.1796821	2020	40.00438278088564, 116.35294508179456	Caryopteris incana	lamiaceae	Myrtenol	terpenoid	C10H16O	coleoptera	Tribolium castaneum	adult	NA	no	yes	fumigation	5,19-6,15	5.62	5,19	6,15	#VALUE!	mg/L air	LC50	60	5620	5190	6150	960	µg/L air	5,19-6,15	TRUE
10.1080/0972060X.2020.1796821	2020	40.00438278088564, 116.35294508179456	Caryopteris incana	lamiaceae	4-Terpinenol	terpenoid	C10H18O	coleoptera	Tribolium castaneum	adult	NA	no	yes	fumigation	0,06-0,59	0.54	0,06	0,59	#VALUE!	mg/L air	LC50	60	540	60	590	530	µg/L air	0,06-0,59	TRUE
10.1080/0972060X.2021.1886995	2021	40.00468521653255, 116.35006885666768	Melaleuca bracteata	myrtaceae	Methyl eugenol	other	C11H14O2	coleoptera	Tribolium castaneum	adult	NA	no	yes	topical	19,6-25,9	22.9	19,6	25,9	#VALUE!	μg/insect	LD50	100	22.9	19,6	25,9	6.3	μg/insect	19,6-25,9	TRUE
10.1080/0972060X.2021.1886995	2021	40.00468521653255, 116.35006885666768	Melaleuca bracteata	myrtaceae	Methyl eugenol	other	C11H14O2	coleoptera	Sitophilus oryzae	adult	NA	no	yes	topical	27,0-34,8	30.7	27,0	34,8	#VALUE!	μg/insect	LD50	100	30.7	27,0	34,8	7.8	μg/insect	27,0-34,8	TRUE
10.1080/0972060X.2021.1886995	2021	40.00468521653255, 116.35006885666768	Melaleuca bracteata	myrtaceae	Methyl cinnamate	other	C10H10O2	coleoptera	Sitophilus oryzae	adult	NA	no	yes	topical	16,2-21,0	18.3	16,2	21,0	#VALUE!	μg/insect	LD50	100	18.3	16,2	21,0	4.8	μg/insect	16,2-21,0	TRUE
10.1080/10942912.2017.1381112	2017	36.70931298970504, 10.427611063965257	Coriandrum sativum	apiaceae	Linalool	terpenoid	C10H18O	coleoptera	Tribolium castaneum	adult	NA	no	yes	fumigation	69,84-128,00	90.89	69,84	128,00	#VALUE!	mg/L air	LC50	60	90890	69840	128000	58160	µg/L air	69,84-128,00	TRUE
10.1080/10942912.2017.1381112	2017	36.70931298970504, 10.427611063965257	Coriandrum sativum	apiaceae	Linalool	terpenoid	C10H18O	coleoptera	Sitophilus oryzae	adult	NA	no	yes	fumigation	127,21-257,65	172.37	127,21	257,65	#VALUE!	mg/L air	LC50	60	172370	127210	257650	130440	µg/L air	127,21-257,65	TRUE
10.1080/10942912.2017.1381112	2017	36.70931298970504, 10.427611063965257	Coriandrum sativum	apiaceae	Linalool	terpenoid	C10H18O	psocoptera	Lasioderma serricorne	adult	NA	no	yes	fumigation	22,19-43,11	31.79	22,19	43,11	#VALUE!	mg/L air	LC50	60	31790	22190	43110	20920	µg/L air	22,19-43,11	TRUE
10.1080/10942912.2018.1508158	2018	39.96199777656392, 116.36601814153903	Amomum villosum	zingiberaceae	Camphene	terpene	C10H16	coleoptera	Tribolium castaneum	adult	NA	no	no	topical	18,1-25,1	21.6	18,1	25,1	#VALUE!	µg/insect	LD50	50	21.6	18,1	25,1	7	μg/insect	18,1-25,1	TRUE
10.1080/10942912.2018.1508158	2018	39.96199777656392, 116.36601814153903	Amomum villosum	zingiberaceae	Bornyl acetate	other	C12H20O2	coleoptera	Tribolium castaneum	adult	NA	no	no	topical	60,2-72,4	66	60,2	72,4	#VALUE!	µg/insect	LD50	50	66	60,2	72,4	12.2	μg/insect	60,2-72,4	TRUE
10.1080/10942912.2018.1508158	2018	39.96199777656392, 116.36601814153903	Amomum villosum	zingiberaceae	Camphene	terpene	C10H16	coleoptera	Lasioderma serricorne	adult	NA	no	no	topical	15,4-23,9	19.9	15,4	23,9	#VALUE!	µg/insect	LD50	50	19.9	15,4	23,9	8.5	μg/insect	15,4-23,9	TRUE
10.1080/10942912.2018.1508158	2018	39.96199777656392, 116.36601814153903	Amomum villosum	zingiberaceae	Bornyl acetate	other	C12H20O2	coleoptera	Lasioderma serricorne	adult	NA	no	no	topical	13,7-17,7	15.6	13,7	17,7	#VALUE!	µg/insect	LD50	50	15.6	13,7	17,7	4	μg/insect	13,7-17,7	TRUE
10.1080/10942912.2019.1648508	2019	39.96307913687893, 116.36367389079007	Pogostemon cablin	lamiaceae	Patchoulol	terpenoid	C15H26O	coleoptera	Tribolium castaneum	adult	NA	no	yes	topical	71,19-135,94	96.6	71,19	135,94	#VALUE!	µg/insect	LD50	50	96.6	71,19	135,94	64.75	μg/insect	71,19-135,94	TRUE
10.1080/10942912.2019.1648508	2019	39.96307913687893, 116.36367389079007	Pogostemon cablin	lamiaceae	Patchoulol	terpenoid	C15H26O	coleoptera	Lasioderma serricorne	adult	NA	no	yes	topical	10,76-16,02	13.08	10,76	16,02	#VALUE!	µg/insect	LD50	50	13.08	10,76	16,02	5.26	μg/insect	10,76-16,02	TRUE
10.1080/10942912.2019.1648508	2019	39.96307913687893, 116.36367389079007	Pogostemon cablin	lamiaceae	Patchoulol	terpenoid	C15H26O	psocoptera	Liposcelis bostrychophila	adult	NA	no	yes	topical	27,94-33,76	30.72	27,94	33,76	#VALUE!	µg/insect	LD50	50	30.72	27,94	33,76	5.82	μg/insect	27,94-33,76	TRUE
10.1080/10942912.2021.1876088	2021	39.96208525278243, 116.36628295481137	Atalantia guillauminii	rutaceae	D-Limonene	terpene	C10H16	coleoptera	Tribolium castaneum	adult	NA	no	yes	fumigation	5,5-7,1	6.3	5,5	7,1	#VALUE!	mg/L air	LC50	100	6300	5500	7100	1600	µg/L air	5,5-7,1	TRUE
10.1080/10942912.2021.1876088	2021	39.96208525278243, 116.36628295481137	Atalantia guillauminii	rutaceae	β-Pinene	terpene	C10H16	coleoptera	Tribolium castaneum	adult	NA	no	yes	fumigation	13,3-15,9	14.5	13,3	15,9	#VALUE!	mg/L air	LC50	100	14500	13300	15900	2600	µg/L air	13,3-15,9	TRUE
10.1080/10942912.2021.1876088	2021	39.96208525278243, 116.36628295481137	Atalantia guillauminii	rutaceae	D-Limonene	terpene	C10H16	coleoptera	Lasioderma serricorne	adult	NA	no	yes	fumigation	12,3-15,2	13.7	12,3	15,2	#VALUE!	mg/L air	LC50	100	13700	12300	15200	2900	µg/L air	12,3-15,2	TRUE
10.1080/10942912.2021.1876088	2021	39.96208525278243, 116.36628295481137	Atalantia guillauminii	rutaceae	β-Pinene	terpene	C10H16	coleoptera	Lasioderma serricorne	adult	NA	no	yes	fumigation	25,7-31,1	28.3	25,7	31,1	#VALUE!	mg/L air	LC50	100	28300	25700	31100	5400	µg/L air	25,7-31,1	TRUE
10.1080/10942912.2021.1876088	2021	39.96208525278243, 116.36628295481137	Atalantia guillauminii	rutaceae	D-Limonene	terpene	C10H16	coleoptera	Tribolium castaneum	adult	NA	no	yes	topical	12,2-16,1	14.2	12,2	16,1	#VALUE!	μg/insect	LD50	100	14.2	12,2	16,1	3.9	μg/insect	12,2-16,1	TRUE
10.1080/10942912.2021.1876088	2021	39.96208525278243, 116.36628295481137	Atalantia guillauminii	rutaceae	β-Pinene	terpene	C10H16	coleoptera	Tribolium castaneum	adult	NA	no	yes	topical	16,4-25,8	21.6	16,4	25,8	#VALUE!	μg/insect	LD50	100	21.6	16,4	25,8	9.4	μg/insect	16,4-25,8	TRUE
10.1080/10942912.2021.1876088	2021	39.96208525278243, 116.36628295481137	Atalantia guillauminii	rutaceae	D-Limonene	terpene	C10H16	coleoptera	Lasioderma serricorne	adult	NA	no	yes	topical	11,6-15,0	13.1	11,6	15,0	#VALUE!	μg/insect	LD50	100	13.1	11,6	15,0	3.4	μg/insect	11,6-15,0	TRUE
10.1080/10942912.2021.1876088	2021	39.96208525278243, 116.36628295481137	Atalantia guillauminii	rutaceae	β-Pinene	terpene	C10H16	coleoptera	Lasioderma serricorne	adult	NA	no	yes	topical	54,9-70,5	61.5	54,9	70,5	#VALUE!	μg/insect	LD50	100	61.5	54,9	70,5	15.6	μg/insect	54,9-70,5	TRUE
10.1080/14786419.2017.1331227	2017	39.96203591280343, 116.36628295481137	Artemisia dubia	asteraceae	Terpinolene	terpene	C10H16	psocoptera	Tribolium castaneum	adult	NA	no	no	fumigation	0,78-0,92	0.85	0,78	0,92	#VALUE!	mg/L air	LC50	NA	850	780	920	140	µg/L air	0,78-0,92	TRUE
10.1080/14786419.2017.1331227	2017	39.96203591280343, 116.36628295481137	Artemisia dubia	asteraceae	Limonene	terpene	C10H16	psocoptera	Tribolium castaneum	adult	NA	no	no	fumigation	15,50-18,82	16.75	15,50	18,82	#VALUE!	mg/L air	LC50	NA	16750	15500	18820	3320	µg/L air	15,50-18,82	TRUE
10.1080/14786419.2017.1331227	2017	39.96203591280343, 116.36628295481137	Artemisia dubia	asteraceae	Terpinolene	terpene	C10H16	coleoptera	Liposcelis bostrychophila	adult	NA	no	no	fumigation	15,14-17,54	16.17	15,14	17,54	#VALUE!	mg/L air	LC50	NA	16170	15140	17540	2400	µg/L air	15,14-17,54	TRUE
10.1080/14786419.2017.1331227	2017	39.96203591280343, 116.36628295481137	Artemisia dubia	asteraceae	Limonene	terpene	C10H16	coleoptera	Liposcelis bostrychophila	adult	NA	no	no	fumigation	5,38-7,05	6.21	5,38	7,05	#VALUE!	mg/L air	LC50	NA	6210	5380	7050	1670	µg/L air	5,38-7,05	TRUE
10.1093/jee/92.1.239	1999	1.2958976272378178, 103.77884396452838	Allium sativum	amaryllidaceae	Allyl disulfide	organosulfide	C6H10S2	coleoptera	Tribolium castaneum	adult	NA	yes	yes	topical	6,48-7,88	7.16	6,48	7,88	#VALUE!	μg/mg insect	LD50	50	7.16	6,48	7,88	1.4	μg/mg insect	6,48-7,88	TRUE
10.1093/jee/92.1.239	1999	1.2958976272378178, 103.77884396452838	Allium sativum	amaryllidaceae	Allyl disulfide	organosulfide	C6H10S2	coleoptera	Sitophilus zeamais	adult	NA	yes	yes	topical	20,85-23,69	22.47	20,85	23,69	#VALUE!	μg/mg insect	LD50	50	22.47	20,85	23,69	2.84	μg/mg insect	20,85-23,69	TRUE
10.1093/jee/92.1.239	1999	1.2958976272378178, 103.77884396452838	Allium sativum	amaryllidaceae	Allyl disulfide	organosulfide	C6H10S2	coleoptera	Tribolium castaneum	adult	NA	yes	yes	fumigation	3,76-3,83	3.8	3,76	3,83	#VALUE!	mg/L air	LC50	100	3800	3760	3830	70	µg/L air	3,76-3,83	TRUE
10.1093/jee/92.1.239	1999	1.2958976272378178, 103.77884396452838	Allium sativum	amaryllidaceae	Allyl disulfide	organosulfide	C6H10S2	coleoptera	Sitophilus zeamais	adult	NA	yes	yes	fumigation	18,53-21,35	19.75	18,53	21,35	#VALUE!	mg/L air	LC50	100	19750	18530	21350	2820	µg/L air	18,53-21,35	TRUE
10.1093/jee/92.1.56	1999	42.03031791150238, -93.64665589485371	NA	NA	l-Carvone	terpenoid	C10H14O	lepidoptera	Ostrinia nubilalis	larvae	2	no	no	ingestion	2,55-5,56	3.69	2,55	5,56	#VALUE!	mg/100g	LC50	80	0.0369	0.0255	0.0556	0.0301	µg/mg	2,55-5,56	TRUE
10.1093/jee/92.1.56	1999	42.03031791150238, -93.64665589485371	NA	NA	Citronellal	terpenoid	C10H18O	lepidoptera	Ostrinia nubilalis	larvae	2	no	no	ingestion	6,96-63,7	17.6	6,96	63,7	#VALUE!	mg/100g	LC50	80	0.176	0.0696	0.637	0.5674	µg/mg	6,96-63,7	TRUE
10.1093/jee/92.1.56	1999	42.03031791150238, -93.64665589485371	NA	NA	Geraniol	terpenoid	C10H18O	lepidoptera	Ostrinia nubilalis	larvae	2	no	no	ingestion	1,62-3,80	2.43	1,62	3,80	#VALUE!	mg/100g	LC50	80	0.0243	0.0162	0.038	0.0218	µg/mg	1,62-3,80	TRUE
10.1093/jee/92.1.56	1999	42.03031791150238, -93.64665589485371	NA	NA	Isopulegol	terpenoid	C10H18O	lepidoptera	Ostrinia nubilalis	larvae	2	no	no	ingestion	7,08-16,8	10.5	7,08	16,8	#VALUE!	mg/100g	LC50	80	0.105	0.0708	0.168	0.0972	µg/mg	7,08-16,8	TRUE
10.1093/jee/92.1.56	1999	42.03031791150238, -93.64665589485371	NA	NA	l-Menthol	terpenoid	C10H20O	lepidoptera	Ostrinia nubilalis	larvae	2	no	no	ingestion	1,59-3,60	2.35	1,59	3,60	#VALUE!	mg/100g	LC50	80	0.0235	0.0159	0.036	0.0201	µg/mg	1,59-3,60	TRUE
10.1093/jee/92.1.56	1999	42.03031791150238, -93.64665589485371	NA	NA	Perillaldehyde	terpenoid	C10H14O	lepidoptera	Ostrinia nubilalis	larvae	2	no	no	ingestion	8,20-56,6	18.5	8,20	56,6	#VALUE!	mg/100g	LC50	80	0.185	0.082	0.566	0.484	µg/mg	8,20-56,6	TRUE
10.1093/jee/92.1.56	1999	42.03031791150238, -93.64665589485371	NA	NA	Pulegone	terpenoid	C10H16O	lepidoptera	Ostrinia nubilalis	larvae	2	no	no	ingestion	0,20-0,40	0.29	0,20	0,40	#VALUE!	mg/100g	LC50	80	0.0029	0.002	0.004	0.002	µg/mg	0,20-0,40	TRUE
10.1093/jee/92.1.56	1999	42.03031791150238, -93.64665589485371	NA	NA	Thujone	terpenoid	C10H16O	lepidoptera	Ostrinia nubilalis	larvae	2	no	no	ingestion	4,17-7,07	5.4	4,17	7,07	#VALUE!	mg/100g	LC50	80	0.054	0.0417	0.0707	0.029	µg/mg	4,17-7,07	TRUE
10.1093/jee/92.1.56	1999	42.03031791150238, -93.64665589485371	NA	NA	Thymol	terpenoid	C10H14O	lepidoptera	Ostrinia nubilalis	larvae	2	no	no	ingestion	1,10-2,46	1.62	1,10	2,46	#VALUE!	mg/100g	LC50	80	0.0162	0.011	0.0246	0.0136	µg/mg	1,10-2,46	TRUE
10.1093/jee/tov030	2015	39.96203591280343, 116.36685158313949	Zingiber purpureum	zingiberaceae	Sabinene	terpene	C10H16	coleoptera	Tribolium castaneum	adult	NA	no	yes	topical	44,3-52,3	48.2	44,3	52,3	#VALUE!	µg/insect	LD50	50	48.2	44,3	52,3	8	μg/insect	44,3-52,3	TRUE
10.1093/jee/tov030	2015	39.96203591280343, 116.36685158313949	Zingiber purpureum	zingiberaceae	Terpinen-4-ol	terpenoid	C10H18O	coleoptera	Tribolium castaneum	adult	NA	no	yes	topical	17,1-22,7	19.7	17,1	22,7	#VALUE!	µg/insect	LD50	50	19.7	17,1	22,7	5.6	μg/insect	17,1-22,7	TRUE
10.1093/jee/tov030	2015	39.96203591280343, 116.36685158313949	Zingiber purpureum	zingiberaceae	g-Terpinene	terpene	C10H16	coleoptera	Tribolium castaneum	adult	NA	no	yes	topical	32,6-39,1	35.6	32,6	39,1	#VALUE!	µg/insect	LD50	50	35.6	32,6	39,1	6.5	μg/insect	32,6-39,1	TRUE
10.1093/jee/tov030	2015	39.96203591280343, 116.36685158313949	Zingiber purpureum	zingiberaceae	Sabinene	terpene	C10H16	coleoptera	Lasioderma serricorne	adult	NA	no	yes	topical	10,3-20,7	15.7	10,3	20,7	#VALUE!	µg/insect	LD50	50	15.7	10,3	20,7	10.4	μg/insect	10,3-20,7	TRUE
10.1093/jee/tov030	2015	39.96203591280343, 116.36685158313949	Zingiber purpureum	zingiberaceae	Terpinen-4-ol	terpenoid	C10H18O	coleoptera	Lasioderma serricorne	adult	NA	no	yes	topical	4,0-6,6	5.4	4,0	6,6	#VALUE!	µg/insect	LD50	50	5.4	4,0	6,6	2.6	μg/insect	4,0-6,6	TRUE
10.1093/jee/tov030	2015	39.96203591280343, 116.36685158313949	Zingiber purpureum	zingiberaceae	g-Terpinene	terpene	C10H16	coleoptera	Lasioderma serricorne	adult	NA	no	yes	topical	11,8-16,4	14.1	11,8	16,4	#VALUE!	µg/insect	LD50	50	14.1	11,8	16,4	4.6	μg/insect	11,8-16,4	TRUE
10.1093/jee/tov030	2015	39.96203591280343, 116.36685158313949	Zingiber purpureum	zingiberaceae	Sabinene	terpene	C10H16	coleoptera	Tribolium castaneum	adult	NA	no	yes	fumigation	16,4-20,2	18.2	16,4	20,2	#VALUE!	mg/L air	LC50	50	18200	16400	20200	3800	µg/L air	16,4-20,2	TRUE
10.1093/jee/tov030	2015	39.96203591280343, 116.36685158313949	Zingiber purpureum	zingiberaceae	Terpinen-4-ol	terpenoid	C10H18O	coleoptera	Tribolium castaneum	adult	NA	no	yes	fumigation	3,3-4,3	3.7	3,3	4,3	#VALUE!	mg/L air	LC50	50	3700	3300	4300	1000	µg/L air	3,3-4,3	TRUE
10.1093/jee/tov030	2015	39.96203591280343, 116.36685158313949	Zingiber purpureum	zingiberaceae	g-Terpinene	terpene	C10H16	coleoptera	Tribolium castaneum	adult	NA	no	yes	fumigation	3,7-4,3	4.1	3,7	4,3	#VALUE!	mg/L air	LC50	50	4100	3700	4300	600	µg/L air	3,7-4,3	TRUE
10.1093/jee/tov030	2015	39.96203591280343, 116.36685158313949	Zingiber purpureum	zingiberaceae	Sabinene	terpene	C10H16	coleoptera	Lasioderma serricorne	adult	NA	no	yes	fumigation	39,3-50,7	44.2	39,3	50,7	#VALUE!	mg/L air	LC50	50	44200	39300	50700	11400	µg/L air	39,3-50,7	TRUE
10.1093/jee/tov030	2015	39.96203591280343, 116.36685158313949	Zingiber purpureum	zingiberaceae	Terpinen-4-ol	terpenoid	C10H18O	coleoptera	Lasioderma serricorne	adult	NA	no	yes	fumigation	0,8-1,7	1.3	0,8	1,7	#VALUE!	mg/L air	LC50	50	1300	800	1700	900	µg/L air	0,8-1,7	TRUE
10.1093/jee/tov030	2015	39.96203591280343, 116.36685158313949	Zingiber purpureum	zingiberaceae	g-Terpinene	terpene	C10H16	coleoptera	Lasioderma serricorne	adult	NA	no	yes	fumigation	10,5-13,5	11.9	10,5	13,5	#VALUE!	mg/L air	LC50	50	11900	10500	13500	3000	µg/L air	10,5-13,5	TRUE
10.1093/jee/tov064	2015	37.45667981388871, 126.9500599547186	Asarum sieboldii	aristolochiaceae	Safrole	other	C10H10O2	diptera	Coboldia fuscipes	larvae	NA	no	no	fumigation	1,72-2,35	2.03	1,72	2,35	#VALUE!	μg/cm2	LC50	60	2.03	1,72	2,35	0.63	μg/cm2	1,72-2,35	TRUE
10.1093/jee/tov064	2015	37.45667981388871, 126.9500599547186	Asarum sieboldii	aristolochiaceae	Myristicin	other	C11H12O3	diptera	Coboldia fuscipes	larvae	NA	no	no	fumigation	3,01-4,19	3.59	3,01	4,19	#VALUE!	μg/cm2	LC50	60	3.59	3,01	4,19	1.18	μg/cm2	3,01-4,19	TRUE
10.1093/jee/tov064	2015	37.45667981388871, 126.9500599547186	Asarum sieboldii	aristolochiaceae	Methyl eugenol	other	C11H14O2	diptera	Coboldia fuscipes	larvae	NA	no	no	fumigation	1,22-1,70	1.46	1,22	1,70	#VALUE!	μg/cm2	LC50	60	1.46	1,22	1,70	0.48	μg/cm2	1,22-1,70	TRUE
10.1093/jee/tov064	2015	37.45667981388871, 126.9500599547186	Asarum sieboldii	aristolochiaceae	Safrole	other	C10H10O2	diptera	Coboldia fuscipes	larvae	NA	no	no	fumigation	4,08-6,11	4.96	4,08	6,11	#VALUE!	μg/cm2	LC50	60	4.96	4,08	6,11	2.03	μg/cm2	4,08-6,11	TRUE
10.1093/jee/tov064	2015	37.45667981388871, 126.9500599547186	Asarum sieboldii	aristolochiaceae	Myristicin	other	C11H12O3	diptera	Coboldia fuscipes	larvae	NA	no	no	fumigation	2,10-3,11	2.59	2,10	3,11	#VALUE!	μg/cm2	LC50	60	2.59	2,10	3,11	1.01	μg/cm2	2,10-3,11	TRUE
10.1093/jee/tov064	2015	37.45667981388871, 126.9500599547186	Asarum sieboldii	aristolochiaceae	Methyl eugenol	other	C11H14O2	diptera	Coboldia fuscipes	larvae	NA	no	no	fumigation	1,90-2,79	2.33	1,90	2,79	#VALUE!	μg/cm2	LC50	60	2.33	1,90	2,79	0.89	μg/cm2	1,90-2,79	TRUE
10.1093/jee/toy360	2018	33.44485037920535, -90.90074628216027	NA	NA	Methyl benzoate	other	C8H8O2	hymenoptera	Solenopsis invicta	adult	NA	yes	no	topical	130,20-168,11	149.39	130,20	168,11	#VALUE!	μg/insect	LD50	45	149.39	130,20	168,11	37.91	μg/insect	130,20-168,11	TRUE
10.1093/jee/toy360	2018	33.44485037920535, -90.90074628216027	NA	NA	Methyl benzoate	other	C8H8O2	hymenoptera	Solenopsis invicta	adult	NA	yes	no	topical	88,85-98,814	93.65	88,85	98,814	#VALUE!	μg/insect	LD50	45	93.65	88,85	98,814	9.964	μg/insect	88,85-98,814	TRUE
10.1093/jee/toy360	2018	33.44485037920535, -90.90074628216027	NA	NA	Methyl benzoate	other	C8H8O2	hymenoptera	Solenopsis invicta	adult	NA	yes	no	topical	121,23-136,88	128.45	121,23	136,88	#VALUE!	μg/insect	LD50	45	128.45	121,23	136,88	15.65	μg/insect	121,23-136,88	TRUE
10.1093/jee/toy360	2018	33.44485037920535, -90.90074628216027	NA	NA	Ethyl benzoate	other	C9H10O2	hymenoptera	Solenopsis invicta	adult	NA	yes	no	topical	133,32-176,09	152.87	133,32	176,09	#VALUE!	μg/insect	LD50	45	152.87	133,32	176,09	42.77	μg/insect	133,32-176,09	TRUE
10.1093/jee/toy360	2018	33.44485037920535, -90.90074628216027	NA	NA	Ethyl benzoate	other	C9H10O2	hymenoptera	Solenopsis invicta	adult	NA	yes	no	topical	120,84-139,11	129.62	120,84	139,11	#VALUE!	μg/insect	LD50	45	129.62	120,84	139,11	18.27	μg/insect	120,84-139,11	TRUE
10.1093/jee/toy360	2018	33.44485037920535, -90.90074628216027	NA	NA	Ethyl benzoate	other	C9H10O2	hymenoptera	Solenopsis invicta	adult	NA	yes	no	topical	116,11-135,69	125.76	116,11	135,69	#VALUE!	μg/insect	LD50	45	125.76	116,11	135,69	19.58	μg/insect	116,11-135,69	TRUE
10.1093/jee/toy360	2018	33.44485037920535, -90.90074628216027	NA	NA	Methyl 2-methoxybenzoate	other	C9H10O3	hymenoptera	Solenopsis invicta	adult	NA	yes	no	topical	65,03-70,22	67.73	65,03	70,22	#VALUE!	μg/insect	LD50	45	67.73	65,03	70,22	5.19	μg/insect	65,03-70,22	TRUE
10.1093/jee/toy360	2018	33.44485037920535, -90.90074628216027	NA	NA	Methyl 2-methoxybenzoate	other	C9H10O3	hymenoptera	Solenopsis invicta	adult	NA	yes	no	topical	90,63-103,99	96.43	90,63	103,99	#VALUE!	μg/insect	LD50	45	96.43	90,63	103,99	13.36	μg/insect	90,63-103,99	TRUE
10.1093/jee/toy360	2018	33.44485037920535, -90.90074628216027	NA	NA	Methyl 2-methoxybenzoate	other	C9H10O3	hymenoptera	Solenopsis invicta	adult	NA	yes	no	topical	72,11-84,54	7834	72,11	84,54	#VALUE!	μg/insect	LD50	45	7834	72,11	84,54	12.43	μg/insect	72,11-84,54	TRUE
10.1093/jee/toy360	2018	33.44485037920535, -90.90074628216027	NA	NA	N-propyl benzoate	other	C10H12O2	hymenoptera	Solenopsis invicta	adult	NA	yes	no	topical	101,48-124,46	109.89	101,48	124,46	#VALUE!	μg/insect	LD50	45	109.89	101,48	124,46	22.98	μg/insect	101,48-124,46	TRUE
10.1093/jee/toy360	2018	33.44485037920535, -90.90074628216027	NA	NA	N-propyl benzoate	other	C10H12O2	hymenoptera	Solenopsis invicta	adult	NA	yes	no	topical	100,98-125,21	109.26	100,98	125,21	#VALUE!	μg/insect	LD50	45	109.26	100,98	125,21	24.23	μg/insect	100,98-125,21	TRUE
10.1093/jee/toy360	2018	33.44485037920535, -90.90074628216027	NA	NA	n-Butyl benzoate	other	C11H14O2	hymenoptera	Solenopsis invicta	adult	NA	yes	no	topical	72,80-82,23	77.13	72,80	82,23	#VALUE!	μg/insect	LD50	45	77.13	72,80	82,23	9.43	μg/insect	72,80-82,23	TRUE
10.1093/jee/toy360	2018	33.44485037920535, -90.90074628216027	NA	NA	n-Butyl benzoate	other	C11H14O2	hymenoptera	Solenopsis invicta	adult	NA	yes	no	topical	63,33-76,01	68.51	63,33	76,01	#VALUE!	μg/insect	LD50	45	68.51	63,33	76,01	12.68	μg/insect	63,33-76,01	TRUE
10.1093/jee/toy360	2018	33.44485037920535, -90.90074628216027	NA	NA	n-Butyl benzoate	other	C11H14O2	hymenoptera	Solenopsis invicta	adult	NA	yes	no	topical	40,54-57,83	50.04	40,54	57,83	#VALUE!	μg/insect	LD50	45	50.04	40,54	57,83	17.29	μg/insect	40,54-57,83	TRUE
10.1093/jee/toy360	2018	33.44485037920535, -90.90074628216027	NA	NA	n-Penty benzoate	other	C12H16O2	hymenoptera	Solenopsis invicta	adult	NA	yes	no	topical	32,93-38,70	35.97	32,93	38,70	#VALUE!	μg/insect	LD50	45	35.97	32,93	38,70	5.77	μg/insect	32,93-38,70	TRUE
10.1093/jee/toy360	2018	33.44485037920535, -90.90074628216027	NA	NA	n-Penty benzoate	other	C12H16O2	hymenoptera	Solenopsis invicta	adult	NA	yes	no	topical	37,80-44,34	41.16	37,80	44,34	#VALUE!	μg/insect	LD50	45	41.16	37,80	44,34	6.54	μg/insect	37,80-44,34	TRUE
10.1093/jee/toy360	2018	33.44485037920535, -90.90074628216027	NA	NA	n-Penty benzoate	other	C12H16O2	hymenoptera	Solenopsis invicta	adult	NA	yes	no	topical	25,80-31,41	28.64	25,80	31,41	#VALUE!	μg/insect	LD50	45	28.64	25,80	31,41	5.61	μg/insect	25,80-31,41	TRUE
10.1093/jee/toy360	2018	33.44485037920535, -90.90074628216027	NA	NA	Isobutyl benzoate	other	C11H14O2	hymenoptera	Solenopsis invicta	adult	NA	yes	no	topical	74,30-86,15	80.07	74,30	86,15	#VALUE!	μg/insect	LD50	45	80.07	74,30	86,15	11.85	μg/insect	74,30-86,15	TRUE
10.1093/jee/toy360	2018	33.44485037920535, -90.90074628216027	NA	NA	Isobutyl benzoate	other	C11H14O2	hymenoptera	Solenopsis invicta	adult	NA	yes	no	topical	85,67-116,11	96.57	85,67	116,11	#VALUE!	μg/insect	LD50	45	96.57	85,67	116,11	30.44	μg/insect	85,67-116,11	TRUE
10.1093/jee/toy360	2018	33.44485037920535, -90.90074628216027	NA	NA	Isobutyl benzoate	other	C11H14O2	hymenoptera	Solenopsis invicta	adult	NA	yes	no	topical	51,11-59,96	55.75	51,11	59,96	#VALUE!	μg/insect	LD50	45	55.75	51,11	59,96	8.85	μg/insect	51,11-59,96	TRUE
10.1093/jee/toy360	2018	33.44485037920535, -90.90074628216027	NA	NA	n-Hexyl benzoate	other	C13H18O2	hymenoptera	Solenopsis invicta	adult	NA	yes	no	topical	32,98-41,00	37.1	32,98	41,00	#VALUE!	μg/insect	LD50	45	37.1	32,98	41,00	8.02	μg/insect	32,98-41,00	TRUE
10.1093/jee/toy360	2018	33.44485037920535, -90.90074628216027	NA	NA	n-Hexyl benzoate	other	C13H18O2	hymenoptera	Solenopsis invicta	adult	NA	yes	no	topical	39,30-45,01	42.23	39,30	45,01	#VALUE!	μg/insect	LD50	45	42.23	39,30	45,01	5.71	μg/insect	39,30-45,01	TRUE
10.1093/jee/toy360	2018	33.44485037920535, -90.90074628216027	NA	NA	n-Hexyl benzoate	other	C13H18O2	hymenoptera	Solenopsis invicta	adult	NA	yes	no	topical	25,80-31,41	28.64	25,80	31,41	#VALUE!	μg/insect	LD50	45	28.64	25,80	31,41	5.61	μg/insect	25,80-31,41	TRUE
10.1093/jee/toy360	2018	33.44485037920535, -90.90074628216027	NA	NA	Benzyl benzoate	other	C14H12O2	hymenoptera	Solenopsis invicta	adult	NA	yes	no	topical	22,21-28,46	25.44	22,21	28,46	#VALUE!	μg/insect	LD50	45	25.44	22,21	28,46	6.25	μg/insect	22,21-28,46	TRUE
10.1093/jee/toy360	2018	33.44485037920535, -90.90074628216027	NA	NA	Benzyl benzoate	other	C14H12O2	hymenoptera	Solenopsis invicta	adult	NA	yes	no	topical	21,48-29,46	25.68	21,48	29,46	#VALUE!	μg/insect	LD50	45	25.68	21,48	29,46	7.98	μg/insect	21,48-29,46	TRUE
10.1093/jee/toy360	2018	33.44485037920535, -90.90074628216027	NA	NA	Benzyl benzoate	other	C14H12O2	hymenoptera	Solenopsis invicta	adult	NA	yes	no	topical	16,44-21,09	18.83	16,44	21,09	#VALUE!	μg/insect	LD50	45	18.83	16,44	21,09	4.65	μg/insect	16,44-21,09	TRUE
10.1093/jee/toy360	2018	33.44485037920535, -90.90074628216027	NA	NA	Methyl 3-methylbenzoate	other	C9H10O2	hymenoptera	Solenopsis invicta	adult	NA	yes	no	topical	62,00-77,63	70.32	62,00	77,63	#VALUE!	μg/insect	LD50	45	70.32	62,00	77,63	15.63	μg/insect	62,00-77,63	TRUE
10.1093/jee/toy360	2018	33.44485037920535, -90.90074628216027	NA	NA	Methyl 3-methylbenzoate	other	C9H10O2	hymenoptera	Solenopsis invicta	adult	NA	yes	no	topical	93,37-142,99	107.48	93,37	142,99	#VALUE!	μg/insect	LD50	45	107.48	93,37	142,99	49.62	μg/insect	93,37-142,99	TRUE
10.1093/jee/toy360	2018	33.44485037920535, -90.90074628216027	NA	NA	Methyl 3-methylbenzoate	other	C9H10O2	hymenoptera	Solenopsis invicta	adult	NA	yes	no	topical	65,03-70,22	67.73	65,03	70,22	#VALUE!	μg/insect	LD50	45	67.73	65,03	70,22	5.19	μg/insect	65,03-70,22	TRUE
10.1093/jee/toy360	2018	33.44485037920535, -90.90074628216027	NA	NA	Methyl 3-methoxybenzoate	other	C9H10O3	hymenoptera	Solenopsis invicta	adult	NA	yes	no	topical	99,69-143,06	112.72	99,69	143,06	#VALUE!	μg/insect	LD50	45	112.72	99,69	143,06	43.37	μg/insect	99,69-143,06	TRUE
10.1093/jee/toy360	2018	33.44485037920535, -90.90074628216027	NA	NA	Methyl 3-methoxybenzoate	other	C9H10O3	hymenoptera	Solenopsis invicta	adult	NA	yes	no	topical	74,69-88,14	81.78	74,69	88,14	#VALUE!	μg/insect	LD50	45	81.78	74,69	88,14	13.45	μg/insect	74,69-88,14	TRUE
10.1093/jee/toy360	2018	33.44485037920535, -90.90074628216027	NA	NA	Methyl 3-methoxybenzoate	other	C9H10O3	hymenoptera	Solenopsis invicta	adult	NA	yes	no	topical	41,99-52,18	47.52	41,99	52,18	#VALUE!	μg/insect	LD50	45	47.52	41,99	52,18	10.19	μg/insect	41,99-52,18	TRUE
10.1111/j.1570-7458.2009.00854.x	2009	31.038234956214904, 30.433126883343924	Majorana hortensis	lamiaceae	γ-Terpinene	terpene	C10H16	hemiptera	Aphis fabae	adult	NA	no	no	topical	3,15-16,17	12.24	3,15	16,17	#VALUE!	g/L	LC50	30	12240000	3150000	1.617e+07	1.302e+07	µg/L	3,15-16,17	TRUE
10.1111/j.1570-7458.2009.00854.x	2009	31.038234956214904, 30.433126883343924	Majorana hortensis	lamiaceae	Terpinen-4-ol	terpenoid	C10H18O	hemiptera	Aphis fabae	adult	NA	no	no	topical	13,43-16,21	14.86	13,43	16,21	#VALUE!	g/L	LC50	30	14860000	13430000	16210000	2.78e+06	µg/L	13,43-16,21	TRUE
10.1111/j.1570-7458.2009.00854.x	2009	31.038234956214904, 30.433126883343924	Majorana hortensis	lamiaceae	Methomy	organosulfide	C5H10N2O2S	hemiptera	Aphis fabae	adult	NA	no	no	topical	0,28-0,34	0.31	0,28	0,34	#VALUE!	g/L	LC50	30	310000	280000	340000	60000	µg/L	0,28-0,34	TRUE
10.1111/j.1570-7458.2009.00854.x	2009	31.038234956214904, 30.433126883343924	Majorana hortensis	lamiaceae	γ-Terpinene	terpene	C10H16	hemiptera	Aphis fabae	adult	NA	no	no	topical	14,12-22,29	18.03	14,12	22,29	#VALUE!	g/L	LC50	30	18030000	14120000	22290000	8170000	µg/L	14,12-22,29	TRUE
10.1111/j.1570-7458.2009.00854.x	2009	31.038234956214904, 30.433126883343924	Majorana hortensis	lamiaceae	4-Terpinen-4-ol	terpenoid	C10H180	hemiptera	Aphis fabae	adult	NA	no	no	topical	16,74-27,07	20.77	16,74	27,07	#VALUE!	g/L	LC50	30	20770000	1.674e+07	27070000	1.033e+07	µg/L	16,74-27,07	TRUE
10.1111/j.1570-7458.2009.00854.x	2009	31.038234956214904, 30.433126883343924	Majorana hortensis	lamiaceae	Methomy	organosulfide	C5H10N2O2S	hemiptera	Aphis fabae	adult	NA	no	no	topical	0,36-0,48	0.41	0,36	0,48	#VALUE!	g/L	LC50	30	410000	360000	480000	120000	µg/L	0,36-0,48	TRUE
10.1111/jfpp.12941	2016	39.9621345927258, 116.36720563474002	Laggera pterodonta	asteraceae	Isoeugenol	other	C10H12O2	coleoptera	Lasioderma serricorne	adult	NA	no	yes	contact	22,26-28,24	24.98	22,26	28,24	#VALUE!	µg/insect	LD50	50	24.98	22,26	28,24	5.98	μg/insect	22,26-28,24	TRUE
10.1111/jfpp.12941	2016	39.9621345927258, 116.36720563474002	Laggera pterodonta	asteraceae	α-caryophyllene	terpene	C15H24	coleoptera	Lasioderma serricorne	adult	NA	no	yes	contact	10,56-15,39	13.09	10,56	15,39	#VALUE!	µg/insect	LD50	50	13.09	10,56	15,39	4.83	μg/insect	10,56-15,39	TRUE
10.1111/jfpp.12941	2016	39.9621345927258, 116.36720563474002	Laggera pterodonta	asteraceae	Isoeugenol	other	C10H12O2	psocoptera	Liposcelis bostrychophila	adult	NA	no	yes	contact	134,58-158,29	147.87	134,58	158,29	#VALUE!	μg/cm2	LD50	50	147.87	134,58	158,29	23.71	μg/cm2	134,58-158,29	TRUE
10.1111/jfpp.12941	2016	39.9621345927258, 116.36720563474002	Laggera pterodonta	asteraceae	α-caryophyllene	terpene	C15H24	psocoptera	Liposcelis bostrychophila	adult	NA	no	yes	contact	108,01-130,69	118.56	108,01	130,69	#VALUE!	μg/cm2	LD50	50	118.56	108,01	130,69	22.68	μg/cm2	108,01-130,69	TRUE
10.1111/jfpp.12941	2016	39.9621345927258, 116.36720563474002	Laggera pterodonta	asteraceae	β-Caryophyllene	terpene	C15H24	psocoptera	Liposcelis bostrychophila	adult	NA	no	yes	contact	71,27-79,08	75.07	71,27	79,08	#VALUE!	μg/cm2	LD50	50	75.07	71,27	79,08	7.81	μg/cm2	71,27-79,08	TRUE
10.1155/2013/853912	2013	40.02643116006939, 116.27866181248659	Valeriana jatamansi	caprifoliaceae	Isovaleric acid	other	C5H10O2	psocoptera	Liposcelis bostrychophila	adult	NA	no	no	contact	391,76-476,43	426.34	391,76	476,43	#VALUE!	μg/cm2	LC50	50	426.34	391,76	476,43	84.67	μg/cm2	391,76-476,43	TRUE
10.1155/2013/853912	2013	40.02643116006939, 116.27866181248659	Valeriana jatamansi	caprifoliaceae	3-Methylvaleric acid	other	C6H12O2	psocoptera	Liposcelis bostrychophila	adult	NA	no	no	contact	289,91-230,14	210.69	289,91	230,14	#VALUE!	μg/cm2	LC50	50	210.69	289,91	230,14	-59.77	μg/cm2	289,91-230,14	TRUE
10.1155/2013/853912	2013	40.02643116006939, 116.27866181248659	Valeriana jatamansi	caprifoliaceae	Patchoulol	terpenoid	C15H26O	psocoptera	Liposcelis bostrychophila	adult	NA	no	no	contact	56,53-66,06	61.35	56,53	66,06	#VALUE!	μg/cm2	LC50	50	61.35	56,53	66,06	9.53	μg/cm2	56,53-66,06	TRUE
10.1155/2013/853912	2013	40.02643116006939, 116.27866181248659	Valeriana jatamansi	caprifoliaceae	Isovaleric acid	other	C5H10O2	psocoptera	Liposcelis bostrychophila	adult	NA	no	no	fumigation	5,23-6,27	5.67	5,23	6,27	#VALUE!	mg/L	LC50	50	5670	5230	6270	1040	µg/L	5,23-6,27	TRUE
10.1155/2013/853912	2013	40.02643116006939, 116.27866181248659	Valeriana jatamansi	caprifoliaceae	3-Methylvaleric acid	other	C6H12O2	psocoptera	Liposcelis bostrychophila	adult	NA	no	no	fumigation	5,01-5,98	5.53	5,01	5,98	#VALUE!	mg/L	LC50	50	5530	5010	5980	970	µg/L	5,01-5,98	TRUE
10.1155/2014/645687	2014	40.02636543537497, 116.27874764317761	Ageratum houstonianum	compositae	Precocene I	other	C12H14O2	psocoptera	Liposcelis bostrychophila	adult	NA	no	no	contact	57,8-70,3	64	57,8	70,3	#VALUE!	µg/cm2	LD50	100	64	57,8	70,3	12.5	μg/cm2	57,8-70,3	TRUE
10.1155/2014/645687	2014	40.02636543537497, 116.27874764317761	Ageratum houstonianum	compositae	Precocene II	other	C13H16O3	psocoptera	Liposcelis bostrychophila	adult	NA	no	no	contact	27,6-33,2	30.4	27,6	33,2	#VALUE!	µg/cm2	LD50	100	30.4	27,6	33,2	5.6	μg/cm2	27,6-33,2	TRUE
10.1155/2015/549057	2015	39.96206058279737, 116.36634732782964	Artemisia mongolica	asteraceae	Eucalyptol	terpenoid	C10H18O	coleoptera	Lasioderma serricorne	adult	NA	no	no	topical	12,88-18,02	15.58	12,88	18,02	#VALUE!	μg/insect	LD50	50	15.58	12,88	18,02	5.14	μg/insect	12,88-18,02	TRUE
10.1155/2015/549057	2015	39.96206058279737, 116.36634732782964	Artemisia mongolica	asteraceae	4-Terpinenol	terpenoid	C10H18O	coleoptera	Lasioderma serricorne	adult	NA	no	no	topical	7,38-9,85	8.62	7,38	9,85	#VALUE!	μg/insect	LD50	50	8.62	7,38	9,85	2.47	μg/insect	7,38-9,85	TRUE
10.1155/2015/549057	2015	39.96206058279737, 116.36634732782964	Artemisia mongolica	asteraceae	Camphor	terpenoid	C10H16O	coleoptera	Lasioderma serricorne	adult	NA	no	no	topical	7,78-14,07	11.3	7,78	14,07	#VALUE!	μg/insect	LD50	50	11.3	7,78	14,07	6.29	μg/insect	7,78-14,07	TRUE
10.1155/2015/549057	2015	39.96206058279737, 116.36634732782964	Artemisia mongolica	asteraceae	α-Terpineol	terpenoid	C10H18O	coleoptera	Lasioderma serricorne	adult	NA	no	no	topical	10,42-13,42	11.99	10,42	13,42	#VALUE!	μg/insect	LD50	50	11.99	10,42	13,42	3	μg/insect	10,42-13,42	TRUE
10.1155/2015/549057	2015	39.96206058279737, 116.36634732782964	Artemisia mongolica	asteraceae	Eucalyptol	terpenoid	C10H18O	coleoptera	Lasioderma serricorne	adult	NA	no	no	fumigation	4,73-6,17	5.47	4,73	6,17	#VALUE!	mg/L air	LC50	50	5470	4730	6170	1440	µg/L air	4,73-6,17	TRUE
10.1155/2015/549057	2015	39.96206058279737, 116.36634732782964	Artemisia mongolica	asteraceae	Verbenol	terpenoid	C10H16O	coleoptera	Lasioderma serricorne	adult	NA	no	no	fumigation	4,84-5,83	5.32	4,84	5,83	#VALUE!	mg/L air	LC50	50	5320	4840	5830	990	µg/L air	4,84-5,83	TRUE
10.1155/2015/549057	2015	39.96206058279737, 116.36634732782964	Artemisia mongolica	asteraceae	4-Terpinenol	terpenoid	C10H18O	coleoptera	Lasioderma serricorne	adult	NA	no	no	fumigation	6,04-7,84	6.9	6,04	7,84	#VALUE!	mg/L air	LC50	50	6900	6040	7840	1800	µg/L air	6,04-7,84	TRUE
10.1155/2015/549057	2015	39.96206058279737, 116.36634732782964	Artemisia mongolica	asteraceae	Camphor	terpenoid	C10H16O	coleoptera	Lasioderma serricorne	adult	NA	no	no	fumigation	2,57-3,26	2.91	2,57	3,26	#VALUE!	mg/L air	LC50	50	2910	2570	3260	690	µg/L air	2,57-3,26	TRUE
10.1155/2015/549057	2015	39.96206058279737, 116.36634732782964	Artemisia mongolica	asteraceae	α-Terpineol	terpenoid	C10H18O	coleoptera	Lasioderma serricorne	adult	NA	no	no	fumigation	3,17-3,38	3.27	3,17	3,38	#VALUE!	mg/L air	LC50	50	3270	3170	3380	210	µg/L air	3,17-3,38	TRUE
10.1177/1934578X1400901031	2014	4.638407670627578, -74.08390692871386	Piper subtomentosum	piperaceae	α-Pinene	terpene	C10H16	lepidoptera	Spodoptera frugiperda	larvae	2	yes	yes	fumigation	4,8-6,8	5.7	4,8	6,8	#VALUE!	µg/L air	LC50	30	5.7	4,8	6,8	2	µg/L air	4,8-6,8	TRUE
10.1177/1934578X1400901031	2014	4.638407670627578, -74.08390692871386	Piper septuplinervium	piperaceae	β-Pinene	terpene	C10H16	lepidoptera	Spodoptera frugiperda	larvae	2	yes	yes	fumigation	9,3-27,5	14	9,3	27,5	#VALUE!	µg/L air	LC50	30	14	9,3	27,5	18.2	µg/L air	9,3-27,5	TRUE
10.1177/1934578x1501000936	2015	39.96202768947015, 116.36711980404898	Murraya microphylla	rutaceae	β-Caryophyllene	terpene	C15H24	coleoptera	Lasioderma serricorne	adult	NA	no	yes	topical	31,9-39,5	35.5	31,9	39,5	#VALUE!	μg/insect	LD50	50	35.5	31,9	39,5	7.6	μg/insect	31,9-39,5	TRUE
10.1177/1934578x1501000936	2015	39.96202768947015, 116.36711980404898	Murraya microphylla	rutaceae	α-Humulene	terpene	C15H24	coleoptera	Lasioderma serricorne	adult	NA	no	yes	topical	10,6-15,4	13.1	10,6	15,4	#VALUE!	μg/insect	LD50	50	13.1	10,6	15,4	4.8	μg/insect	10,6-15,4	TRUE
10.1177/1934578x1501000936	2015	39.96202768947015, 116.36711980404898	Murraya microphylla	rutaceae	Caryophyllene oxide	terpenoid	C15H24O	coleoptera	Lasioderma serricorne	adult	NA	no	yes	topical	25,1-38,4	31.2	25,1	38,4	#VALUE!	μg/insect	LD50	50	31.2	25,1	38,4	13.3	μg/insect	25,1-38,4	TRUE
10.1177/1934578x1501000936	2015	39.96202768947015, 116.36711980404898	Murraya microphylla	rutaceae	Spathulenol	terpenoid	C15H24O	coleoptera	Lasioderma serricorne	adult	NA	no	yes	topical	12,9-21,8	17.8	12,9	21,8	#VALUE!	μg/insect	LD50	50	17.8	12,9	21,8	8.9	μg/insect	12,9-21,8	TRUE
10.1177/1934578x1501000936	2015	39.96202768947015, 116.36711980404898	Murraya microphylla	rutaceae	α-cardinol	terpenoid	C15H26O	coleoptera	Lasioderma serricorne	adult	NA	no	yes	topical	13,1-24,3	19.5	13,1	24,3	#VALUE!	μg/insect	LD50	50	19.5	13,1	24,3	11.2	μg/insect	13,1-24,3	TRUE
10.1515/znc-2004-5-624	2004	34.26247532135825, 108.07376345460862	Tripterygium wilfordii	celastraceae	Triptonide	terpenoid	C20H24O6	lepidoptera	Mythimna separata	larvae	3	no	no	topical	1,4-2,1	1.6	1,4	2,1	#VALUE!	µg/insect	LD50	60	1.6	1,4	2,1	0.7	μg/insect	1,4-2,1	TRUE
10.1515/znc-2004-5-624	2004	34.26247532135825, 108.07376345460862	Tripterygium wilfordii	celastraceae	Triptonide	terpenoid	C20H24O6	lepidoptera	Mythimna separata	larvae	5	no	no	topical	1,8-2,5	2.2	1,8	2,5	#VALUE!	µg/insect	LD50	60	2.2	1,8	2,5	0.7	μg/insect	1,8-2,5	TRUE
10.1515/znc-2004-5-624	2004	34.26247532135825, 108.07376345460862	Tripterygium wilfordii	celastraceae	Triptolide	terpenoid	C20H24O6	lepidoptera	Mythimna separata	larvae	3	no	no	topical	2,3-3,2	2.9	2,3	3,2	#VALUE!	µg/insect	LD50	60	2.9	2,3	3,2	0.9	μg/insect	2,3-3,2	TRUE
10.1515/znc-2004-5-624	2004	34.26247532135825, 108.07376345460862	Tripterygium wilfordii	celastraceae	Triptolide	terpenoid	C20H24O6	lepidoptera	Mythimna separata	larvae	5	no	no	topical	3,6-4,8	4.5	3,6	4,8	#VALUE!	µg/insect	LD50	60	4.5	3,6	4,8	1.2	μg/insect	3,6-4,8	TRUE
10.1590/0074-02760160388	2016	-22.76488783088124, -43.686396699509224	Lippia sidoides	verbenaceae	Thymol	terpenoid	C10H14O	hemiptera	Rhodnius prolixus	nymph	4	no	yes	contact	7,88-11,17	9.38	7,88	11,17	#VALUE!	mg/cm2	LC50	50	9380	7880	11170	3290	μg/cm2	7,88-11,17	TRUE
10.1590/0074-02760160388	2016	-22.76488783088124, -43.686396699509224	Lippia sidoides	verbenaceae	Carvacrol	terpenoid	C10H14O	hemiptera	Rhodnius prolixus	nymph	4	no	yes	contact	28,98-38,38	32.98	28,98	38,38	#VALUE!	mg/cm2	LC50	50	32980	28980	38380	9400	μg/cm2	28,98-38,38	TRUE
10.1603/0022-0493-101.6.1960	2008	37.456654263797965, 126.95037109046663	Cinnamomum cassia	lauraceae	Benzaldehyde	other	C7H6O	coleoptera	Sitophilus oryzae	adult	NA	no	no	fumigation	0,003-0,006	0.004	0,003	0,006	#VALUE!	mg/cm2	LC50	60	4	3	6	3	μg/cm2	0,003-0,006	TRUE
10.1603/0022-0493-101.6.1960	2008	37.456654263797965, 126.95037109046663	Cinnamomum cassia	lauraceae	β-Caryophyllene	terpene	C15H24	coleoptera	Sitophilus oryzae	adult	NA	no	no	fumigation	0,006-0,014	0.009	0,006	0,014	#VALUE!	mg/cm2	LC50	60	9	6	14	8	μg/cm2	0,006-0,014	TRUE
10.1603/0022-0493-101.6.1960	2008	37.456654263797965, 126.95037109046663	Cinnamomum cassia	lauraceae	(E)-Cinnamaldehyde	other	C9H8O	coleoptera	Sitophilus oryzae	adult	NA	no	no	fumigation	0,006-0,014	0.035	0,006	0,014	#VALUE!	mg/cm2	LC50	60	35	6	14	8	μg/cm2	0,006-0,014	TRUE
10.1603/0022-0493-101.6.1960	2008	37.456654263797965, 126.95037109046663	Cinnamomum cassia	lauraceae	Cinnamyl acetate	other	C11H12O2	coleoptera	Sitophilus oryzae	adult	NA	no	no	fumigation	0,034-0,084	0.055	0,034	0,084	#VALUE!	mg/cm2	LC50	60	55	34	84	50	μg/cm2	0,034-0,084	TRUE
10.1603/0022-0493-101.6.1960	2008	37.456654263797965, 126.95037109046663	Cinnamomum cassia	lauraceae	(E)-Cinnamic acid	other	C9H8O2	coleoptera	Sitophilus oryzae	adult	NA	no	no	fumigation	0,167-0,245	0.204	0,167	0,245	#VALUE!	mg/cm2	LC50	60	204	167	245	78	μg/cm2	0,167-0,245	TRUE
10.1603/0022-0493-101.6.1960	2008	37.456654263797965, 126.95037109046663	Cinnamomum cassia	lauraceae	Cinnamyl alcohol	other	C9H10O	coleoptera	Sitophilus oryzae	adult	NA	no	no	fumigation	0,262-0,591	0.348	0,262	0,591	#VALUE!	mg/cm2	LC50	60	348	262	591	329	μg/cm2	0,262-0,591	TRUE
10.1603/0022-0493-101.6.1960	2008	37.456654263797965, 126.95037109046663	Cinnamomum cassia	lauraceae	ρ-Cymene	terpene	C10H14O	coleoptera	Sitophilus oryzae	adult	NA	no	no	fumigation	0,100-0,182	0.136	0,100	0,182	#VALUE!	mg/cm2	LC50	60	136	100	182	82	μg/cm2	0,100-0,182	TRUE
10.1603/0022-0493-101.6.1960	2008	37.456654263797965, 126.95037109046663	Cinnamomum cassia	lauraceae	Eugenol	phenolic	C10H12O2	coleoptera	Sitophilus oryzae	adult	NA	no	no	fumigation	0,031-0,049	0.039	0,031	0,049	#VALUE!	mg/cm2	LC50	60	39	31	49	18	μg/cm2	0,031-0,049	TRUE
10.1603/0022-0493-101.6.1960	2008	37.456654263797965, 126.95037109046663	Cinnamomum cassia	lauraceae	Limonene	terpene	C10H16	coleoptera	Sitophilus oryzae	adult	NA	no	no	fumigation	0,047-0,107	0.069	0,047	0,107	#VALUE!	mg/cm2	LC50	60	69	47	107	60	μg/cm2	0,047-0,107	TRUE
10.1603/0022-0493-101.6.1960	2008	37.456654263797965, 126.95037109046663	Cinnamomum cassia	lauraceae	Linalool	terpenoid	C10H18O	coleoptera	Sitophilus oryzae	adult	NA	no	no	fumigation	0,058-0,108	0.075	0,058	0,108	#VALUE!	mg/cm2	LC50	60	75	58	108	50	μg/cm2	0,058-0,108	TRUE
10.1603/0022-0493-101.6.1960	2008	37.456654263797965, 126.95037109046663	Cinnamomum cassia	lauraceae	Salicylaldehyde	other	C7H6O2	coleoptera	Sitophilus oryzae	adult	NA	no	no	fumigation	0,121-0,180	0.148	0,121	0,180	#VALUE!	mg/cm2	LC50	60	148	121	180	59	μg/cm2	0,121-0,180	TRUE
10.1603/0022-0493-101.6.1960	2008	37.456654263797965, 126.95037109046663	Cinnamomum cassia	lauraceae	α-Terpinene	terpene	C10H16	coleoptera	Sitophilus oryzae	adult	NA	no	no	fumigation	0,029-0,046	0.037	0,029	0,046	#VALUE!	mg/cm2	LC50	60	37	29	46	17	μg/cm2	0,029-0,046	TRUE
10.1603/0022-0493-101.6.1960	2008	37.456654263797965, 126.95037109046663	Cinnamomum cassia	lauraceae	α-Terpineol	terpenoid	C10H18O	coleoptera	Sitophilus oryzae	adult	NA	no	no	fumigation	0,003-0,007	0.004	0,003	0,007	#VALUE!	mg/cm2	LC50	60	4	3	7	4	μg/cm2	0,003-0,007	TRUE
10.1603/029.102.0367	2009	-34.901126464774634, -58.60363469554809	NA	NA	Linalool	terpenoid	C10H18O	diptera	Musca domestica	adult	NA	no	no	topical	0,03-0,05	0.04	0,03	0,05	#VALUE!	μg/insect	LD50	30	0.04	0,03	0,05	0.02	μg/insect	0,03-0,05	TRUE
10.1603/029.102.0367	2009	-34.901126464774634, -58.60363469554809	NA	NA	Menthyl acetate	other	C12H22O2	diptera	Musca domestica	adult	NA	no	no	topical	0,08-0,11	0.09	0,08	0,11	#VALUE!	μg/insect	LD50	30	0.09	0,08	0,11	0.03	μg/insect	0,08-0,11	TRUE
10.1603/029.102.0367	2009	-34.901126464774634, -58.60363469554809	NA	NA	Limonene	terpene	C10H16	diptera	Musca domestica	adult	NA	no	no	topical	0,09-0,12	0.1	0,09	0,12	#VALUE!	μg/insect	LD50	30	0.1	0,09	0,12	0.03	μg/insect	0,09-0,12	TRUE
10.1603/029.102.0367	2009	-34.901126464774634, -58.60363469554809	NA	NA	Menthone	terpenoid	C10H18O	diptera	Musca domestica	adult	NA	no	no	topical	0,08-0,14	0.11	0,08	0,14	#VALUE!	μg/insect	LD50	30	0.11	0,08	0,14	0.06	μg/insect	0,08-0,14	TRUE
10.1603/029.102.0367	2009	-34.901126464774634, -58.60363469554809	NA	NA	Eucalyptol	terpenoid	C10H18O	diptera	Musca domestica	adult	NA	no	no	topical	0,12-0,14	0.13	0,12	0,14	#VALUE!	μg/insect	LD50	30	0.13	0,12	0,14	0.02	μg/insect	0,12-0,14	TRUE
10.1603/029.102.0407	2009	23.157015488549966, 113.35389565907465	Cacalia tangutica	asteraceae	Friedelin	terpenoid	C30H50O	diptera	Musca domestica	adult	NA	no	no	ingestion	110,47-148,07	129.27	110,47	148,07	#VALUE!	μg/g alimento	LC50	30	129.27	110,47	148,07	37.6	μg/g	110,47-148,07	TRUE
10.1603/029.102.0407	2009	23.157015488549966, 113.35389565907465	Cacalia tangutica	asteraceae	Rotenone	other	C23H22O6	diptera	Musca domestica	adult	NA	no	no	ingestion	79,06-104,2	91.63	79,06	104,2	#VALUE!	μg/g alimento	LC50	30	91.63	79,06	104,2	25.14	μg/g	79,06-104,2	TRUE
10.1603/EC11050	2011	49.80993419858607, -97.12946311593514	Zingiber zerumbet	zingiberaceae	Terpinen-4-ol	terpenoid	C10H18O	coleoptera	Sitophilus zeamais	adult	NA	no	yes	topical	3,0-14,0	10	3,0	14,0	#VALUE!	μg/mg	LD50	75	10	3,0	14,0	11	μg/mg	3,0-14,0	TRUE
10.1603/EC11050	2011	49.80993419858607, -97.12946311593514	Zingiber zerumbet	zingiberaceae	α-Humulene	terpene	C15H24	coleoptera	Sitophilus zeamais	adult	NA	no	yes	topical	18,0-22,0	20	18,0	22,0	#VALUE!	μg/mg	LD50	75	20	18,0	22,0	4	μg/mg	18,0-22,0	TRUE
10.1603/EC11050	2011	49.80993419858607, -97.12946311593514	Zingiber zerumbet	zingiberaceae	1,8-Cineole	terpenoid	C10H18O	coleoptera	Sitophilus zeamais	adult	NA	no	yes	topical	37,0-60,0	48	37,0	60,0	#VALUE!	μg/mg	LD50	75	48	37,0	60,0	23	μg/mg	37,0-60,0	TRUE
10.1603/EC11050	2011	49.80993419858607, -97.12946311593514	Zingiber zerumbet	zingiberaceae	β-Pinene	terpene	C10H16	coleoptera	Sitophilus zeamais	adult	NA	no	yes	topical	81,0-225,0	113	81,0	225,0	#VALUE!	μg/mg	LD50	75	113	81,0	225,0	144	μg/mg	81,0-225,0	TRUE
10.1603/EC11050	2011	49.80993419858607, -97.12946311593514	Zingiber zerumbet	zingiberaceae	Camphor	terpenoid	C10H16O	coleoptera	Sitophilus zeamais	adult	NA	no	yes	topical	87,0-725,0	137	87,0	725,0	#VALUE!	μg/mg	LD50	75	137	87,0	725,0	638	μg/mg	87,0-725,0	TRUE
10.1603/EC11050	2011	49.80993419858607, -97.12946311593514	Zingiber zerumbet	zingiberaceae	α-Pinene	terpene	C10H16	coleoptera	Sitophilus zeamais	adult	NA	no	yes	topical	140,0-872,0	227	140,0	872,0	#VALUE!	μg/mg	LD50	75	227	140,0	872,0	732	μg/mg	140,0-872,0	TRUE
10.1603/EC11050	2011	49.80993419858607, -97.12946311593514	Zingiber zerumbet	zingiberaceae	Terpinen-4-ol	terpenoid	C10H18O	coleoptera	Tribolium castaneum	adult	NA	no	yes	topical	14,0-22,0	19	14,0	22,0	#VALUE!	μg/mg	LD50	75	19	14,0	22,0	8	μg/mg	14,0-22,0	TRUE
10.1603/EC11050	2011	49.80993419858607, -97.12946311593514	Zingiber zerumbet	zingiberaceae	α-Humulene	terpene	C15H24	coleoptera	Tribolium castaneum	adult	NA	no	yes	topical	7,0-35,0	24	7,0	35,0	#VALUE!	μg/mg	LD50	75	24	7,0	35,0	28	μg/mg	7,0-35,0	TRUE
10.1603/EC11050	2011	49.80993419858607, -97.12946311593514	Zingiber zerumbet	zingiberaceae	1,8-Cineole	terpenoid	C10H18O	coleoptera	Tribolium castaneum	adult	NA	no	yes	topical	26,0-36,0	31	26,0	36,0	#VALUE!	μg/mg	LD50	75	31	26,0	36,0	10	μg/mg	26,0-36,0	TRUE
10.1603/EC11050	2011	49.80993419858607, -97.12946311593514	Zingiber zerumbet	zingiberaceae	β-Pinene	terpene	C10H16	coleoptera	Tribolium castaneum	adult	NA	no	yes	topical	30,0-43,0	37	30,0	43,0	#VALUE!	μg/mg	LD50	75	37	30,0	43,0	13	μg/mg	30,0-43,0	TRUE
10.1603/EC11050	2011	49.80993419858607, -97.12946311593514	Zingiber zerumbet	zingiberaceae	α-Pinene	terpene	C10H16	coleoptera	Tribolium castaneum	adult	NA	no	yes	topical	37-51	44	37	51	14	μg/mg	LD50	75	44	37	51	14	μg/mg	37-51	TRUE
10.1603/EC11050	2011	49.80993419858607, -97.12946311593514	Zingiber zerumbet	zingiberaceae	Camphene	terpene	C10H16	coleoptera	Tribolium castaneum	adult	NA	no	yes	topical	41,0-130,0	62	41,0	130,0	#VALUE!	μg/mg	LD50	75	62	41,0	130,0	89	μg/mg	41,0-130,0	TRUE
10.1603/EC11050	2011	49.80993419858607, -97.12946311593514	Zingiber zerumbet	zingiberaceae	Camphor	terpenoid	C10H16O	coleoptera	Tribolium castaneum	adult	NA	no	yes	topical	53,0-1120	70	53,0	1120	#VALUE!	μg/mg	LD50	75	70	53,0	1120	1067	μg/mg	53,0-1120	TRUE
10.1603/EC11080	2011	13.844803381673701, 100.57195218483872	Alpinia galanga	zingiberaceae	Hexane	other	C6h14	diptera	Bactrocera dorsalis	adult	NA	yes	no	contact	4,682-5,05	4.866	4,682	5,05	0.184	PPM	LC50	150	4.866	4,682	5,05	0.184	ppm	4,682-5,05	TRUE
10.1603/EC11080	2011	13.844803381673701, 100.57195218483872	Alpinia galanga	zingiberaceae	Dichloromethane	other	CH2CL2	diptera	Bactrocera dorsalis	adult	NA	yes	no	contact	23,276-25,036	24.156	23,276	25,036	0.88	PPM	LC50	150	24.156	23,276	25,036	0.88	ppm	23,276-25,036	TRUE
10.1603/EC11080	2011	13.844803381673701, 100.57195218483872	Alpinia galanga	zingiberaceae	Ethyl acetate	other	C4H8O2	diptera	Bactrocera dorsalis	adult	NA	yes	no	contact	16,103-17,385	16.744	16,103	17,385	0.641	PPM	LC50	150	16.744	16,103	17,385	0.641	ppm	16,103-17,385	TRUE
10.1603/EC11080	2011	13.844803381673701, 100.57195218483872	Alpinia galanga	zingiberaceae	Ethanol	other	C2H6O	diptera	Bactrocera dorsalis	adult	NA	yes	no	contact	6,192-6,482	6.337	6,192	6,482	0.145	PPM	LC50	150	6.337	6,192	6,482	0.145	ppm	6,192-6,482	TRUE
10.1603/ME11142	2012	-34.5581772229833, -58.50564687794891	Geranium maculatum	geraniaceae	citronellyl	terpenoid	0	phthiraptera	Pediculus humanus	Adult	NA	no	no	topical	12,64-826,48	38.47	12,64	826,48	#VALUE!	μg/insect	LD50	30	38.47	12,64	826,48	813.84	μg/insect	12,64-826,48	TRUE
10.1603/ME11142	2012	-34.5581772229833, -58.50564687794891	Geranium maculatum	geraniaceae	Geraniol	terpenoid	C10H18O	phthiraptera	Pediculus humanus	Adult	NA	no	no	topical	9,86-17,47	12.7	9,86	17,47	#VALUE!	μg/insect	LD50	30	12.7	9,86	17,47	7.61	μg/insect	9,86-17,47	TRUE
10.1603/ME11142	2012	-34.5581772229833, -58.50564687794891	Geranium maculatum	geraniaceae	Citronellool	terpenoid	C10H20O	phthiraptera	Pediculus humanus	Adult	NA	no	no	topical	2,70-190,57	9.71	2,70	190,57	#VALUE!	μg/insect	LD50	30	9.71	2,70	190,57	187.87	μg/insect	2,70-190,57	TRUE
10.1603/ME11142	2012	-34.5581772229833, -58.50564687794891	Geranium maculatum	geraniaceae	Linalool	terpenoid	C10H18O	phthiraptera	Pediculus humanus	Adult	NA	no	no	topical	16,80-99,93	24.73	16,80	99,93	#VALUE!	μg/insect	LD50	30	24.73	16,80	99,93	83.13	μg/insect	16,80-99,93	TRUE
10.1603/me12047	2012	37.45670536395905, 126.95051056532367	Zanthoxylum spp	rutaceae	Cuminaldehyde	other	C10H12O	diptera	Stomoxys calcitrans	adult	NA	no	no	fumigation	0,071-0,078	0.075	0,071	0,078	#VALUE!	μg/cm3	LC50	150	0.075	0,071	0,078	0.007	μg/cm3	0,071-0,078	TRUE
10.1603/me12047	2012	37.45670536395905, 126.95051056532367	Zanthoxylum spp	rutaceae	Thymol	terpenoid	C10H14O	diptera	Stomoxys calcitrans	adult	NA	no	no	fumigation	0,099-0,109	0.104	0,099	0,109	#VALUE!	μg/cm3	LC50	150	0.104	0,099	0,109	0.01	μg/cm3	0,099-0,109	TRUE
10.1603/me12047	2012	37.45670536395905, 126.95051056532367	Zanthoxylum spp	rutaceae	(1S)-(-)-verbenone	terpenoid	C10H14O	diptera	Stomoxys calcitrans	adult	NA	no	no	fumigation	0,111-0,121	0.116	0,111	0,121	#VALUE!	μg/cm3	LC50	150	0.116	0,111	0,121	0.01	μg/cm3	0,111-0,121	TRUE
10.1603/me12047	2012	37.45670536395905, 126.95051056532367	Zanthoxylum spp	rutaceae	(-)-myrtenal	terpenoid	C10H14O	diptera	Stomoxys calcitrans	adult	NA	no	no	fumigation	0,115-0,125	0.12	0,115	0,125	#VALUE!	μg/cm3	LC50	150	0.12	0,115	0,125	0.01	μg/cm3	0,115-0,125	TRUE
10.1603/me12047	2012	37.45670536395905, 126.95051056532367	Zanthoxylum spp	rutaceae	Carvacrol	terpenoid	C10H14O	diptera	Stomoxys calcitrans	adult	NA	no	no	fumigation	0,116-0,130	0.124	0,116	0,130	#VALUE!	μg/cm3	LC50	150	0.124	0,116	0,130	0.014	μg/cm3	0,116-0,130	TRUE
10.1603/me12047	2012	37.45670536395905, 126.95051056532367	Zanthoxylum spp	rutaceae	(S)-(Z)-Verbenol	terpenoid	C10H16O	diptera	Stomoxys calcitrans	adult	NA	no	no	fumigation	0,226-0,257	0.242	0,226	0,257	#VALUE!	μg/cm3	LC50	150	0.242	0,226	0,257	0.031	μg/cm3	0,226-0,257	TRUE
10.1603/me12047	2012	37.45670536395905, 126.95051056532367	Zanthoxylum spp	rutaceae	Cuminylalcohol	other - phenolic	C10H14O	diptera	Stomoxys calcitrans	adult	NA	no	no	fumigation	0,303-0,346	0.324	0,303	0,346	#VALUE!	μg/cm3	LC50	150	0.324	0,303	0,346	0.043	μg/cm3	0,303-0,346	TRUE
10.1603/me12047	2012	37.45670536395905, 126.95051056532367	Zanthoxylum spp	rutaceae	Piperitone	terpenoid	C10H16O	diptera	Stomoxys calcitrans	adult	NA	no	no	fumigation	0,376-0,422	0.399	0,376	0,422	#VALUE!	μg/cm3	LC50	150	0.399	0,376	0,422	0.046	μg/cm3	0,376-0,422	TRUE
10.1603/me12047	2012	37.45670536395905, 126.95051056532367	Zanthoxylum spp	rutaceae	(-)-(Z)-myrtanol	terpenoid	C10H18O	diptera	Stomoxys calcitrans	adult	NA	no	no	fumigation	0,412-0,475	0.443	0,412	0,475	#VALUE!	μg/cm3	LC50	150	0.443	0,412	0,475	0.063	μg/cm3	0,412-0,475	TRUE
10.1603/me12047	2012	37.45670536395905, 126.95051056532367	Zanthoxylum spp	rutaceae	Citronellal	terpenoid	C10H18O	diptera	Stomoxys calcitrans	adult	NA	no	no	fumigation	0,425-0,489	0.456	0,425	0,489	#VALUE!	μg/cm3	LC50	150	0.456	0,425	0,489	0.064	μg/cm3	0,425-0,489	TRUE
10.1603/me12047	2012	37.45670536395905, 126.95051056532367	Zanthoxylum spp	rutaceae	Neral	terpenoid	C10H16O	diptera	Stomoxys calcitrans	adult	NA	no	no	fumigation	0,489-0,572	0.529	0,489	0,572	#VALUE!	μg/cm3	LC50	150	0.529	0,489	0,572	0.083	μg/cm3	0,489-0,572	TRUE
10.1603/me12047	2012	37.45670536395905, 126.95051056532367	Zanthoxylum spp	rutaceae	(-)-myrtenol	terpenoid	C10H16O	diptera	Stomoxys calcitrans	adult	NA	no	no	fumigation	0,525-0,626	0.577	0,525	0,626	#VALUE!	μg/cm3	LC50	150	0.577	0,525	0,626	0.101	μg/cm3	0,525-0,626	TRUE
10.1603/me12047	2012	37.45670536395905, 126.95051056532367	Zanthoxylum spp	rutaceae	Terpinen-4-ol	terpenoid	C10H18O	diptera	Stomoxys calcitrans	adult	NA	no	no	fumigation	0,598-0,699	0.647	0,598	0,699	#VALUE!	μg/cm3	LC50	150	0.647	0,598	0,699	0.101	μg/cm3	0,598-0,699	TRUE
10.1603/me12047	2012	37.45670536395905, 126.95051056532367	Zanthoxylum spp	rutaceae	ρ-Cymene	terpene	C10H14O	diptera	Stomoxys calcitrans	adult	NA	no	no	fumigation	0,688-0,776	0.734	0,688	0,776	#VALUE!	μg/cm3	LC50	150	0.734	0,688	0,776	0.088	μg/cm3	0,688-0,776	TRUE
10.1603/me12047	2012	37.45670536395905, 126.95051056532367	Zanthoxylum spp	rutaceae	α-Terpineol	terpenoid	C10H18O	diptera	Stomoxys calcitrans	adult	NA	no	no	fumigation	0,701-0,829	0.76	0,701	0,829	#VALUE!	μg/cm3	LC50	150	0.76	0,701	0,829	0.128	μg/cm3	0,701-0,829	TRUE
10.1603/me12047	2012	37.45670536395905, 126.95051056532367	Zanthoxylum spp	rutaceae	γ-terpinene	terpene	C10H16	diptera	Stomoxys calcitrans	adult	NA	no	no	fumigation	0,814-0,906	0.86	0,814	0,906	#VALUE!	μg/cm3	LC50	150	0.86	0,814	0,906	0.092	μg/cm3	0,814-0,906	TRUE
10.1603/me12047	2012	37.45670536395905, 126.95051056532367	Zanthoxylum spp	rutaceae	Linalool	terpenoid	C10H18O	diptera	Stomoxys calcitrans	adult	NA	no	no	fumigation	0,807-0,974	0.882	0,807	0,974	#VALUE!	μg/cm3	LC50	150	0.882	0,807	0,974	0.167	μg/cm3	0,807-0,974	TRUE
10.1603/me12047	2012	37.45670536395905, 126.95051056532367	Zanthoxylum spp	rutaceae	Methylcinnamate	other	C10H10O2	diptera	Stomoxys calcitrans	adult	NA	no	no	fumigation	0,898-0,991	0.945	0,898	0,991	#VALUE!	μg/cm3	LC50	150	0.945	0,898	0,991	0.093	μg/cm3	0,898-0,991	TRUE
10.1603/me12047	2012	37.45670536395905, 126.95051056532367	Zanthoxylum spp	rutaceae	citronellyl acetate	terpenoid	C12H22O2	diptera	Stomoxys calcitrans	adult	NA	no	no	fumigation	0,937-1,074	1.003	0,937	1,074	#VALUE!	μg/cm3	LC50	150	1.003	0,937	1,074	0.137	μg/cm3	0,937-1,074	TRUE
10.1603/me12047	2012	37.45670536395905, 126.95051056532367	Zanthoxylum spp	rutaceae	Citronellool	terpenoid	C10H20O	diptera	Stomoxys calcitrans	adult	NA	no	no	fumigation	1,194-1,352	1.267	1,194	1,352	158	μg/cm3	LC50	150	1.267	1,194	1,352	0.158	μg/cm3	1,194-1,352	TRUE
10.1603/me12047	2012	37.45670536395905, 126.95051056532367	Zanthoxylum spp	rutaceae	Geranyl acetate	other	C12H20O2	diptera	Stomoxys calcitrans	adult	NA	no	no	fumigation	1,342-1,506	1.421	1,342	1,506	164	μg/cm3	LC50	150	1.421	1,342	1,506	0.164	μg/cm3	1,342-1,506	TRUE
10.1603/me12047	2012	37.45670536395905, 126.95051056532367	Zanthoxylum spp	rutaceae	Linalool oxide	terpenoid	C10H18O2	diptera	Stomoxys calcitrans	adult	NA	no	no	fumigation	1,477-1,667	1.57	1,477	1,667	190	μg/cm3	LC50	150	1.57	1,477	1,667	0.19	μg/cm3	1,477-1,667	TRUE
10.1603/me12047	2012	37.45670536395905, 126.95051056532367	Zanthoxylum spp	rutaceae	α-Terpinene	terpene	C10H16	diptera	Stomoxys calcitrans	adult	NA	no	no	fumigation	1,526-1,811	1.657	1,526	1,811	285	μg/cm3	LC50	150	1.657	1,526	1,811	0.285	μg/cm3	1,526-1,811	TRUE
10.1603/me12047	2012	37.45670536395905, 126.95051056532367	Zanthoxylum spp	rutaceae	1,8-Cineole	terpenoid	C10H18O	diptera	Stomoxys calcitrans	adult	NA	no	no	fumigation	1,587-1,836	1.705	1,587	1,836	249	μg/cm3	LC50	150	1.705	1,587	1,836	0.249	μg/cm3	1,587-1,836	TRUE
10.1603/me12047	2012	37.45670536395905, 126.95051056532367	Zanthoxylum spp	rutaceae	α-phellandrene	terpene	C10H16	diptera	Stomoxys calcitrans	adult	NA	no	no	fumigation	1,739-1,937	1.837	1,739	1,937	198	μg/cm3	LC50	150	1.837	1,739	1,937	0.198	μg/cm3	1,739-1,937	TRUE
10.1603/me12047	2012	37.45670536395905, 126.95051056532367	Zanthoxylum spp	rutaceae	Geraniol	terpenoid	C10H18O	diptera	Stomoxys calcitrans	adult	NA	no	no	fumigation	1,847-2,107	1.973	1,847	2,107	260	μg/cm3	LC50	150	1.973	1,847	2,107	0.26	μg/cm3	1,847-2,107	TRUE
10.1603/me12047	2012	37.45670536395905, 126.95051056532367	Zanthoxylum spp	rutaceae	β-caryophyllene oxide	terpenoid	C15H24O	diptera	Stomoxys calcitrans	adult	NA	no	no	fumigation	1,895-2,127	2.009	1,895	2,127	232	μg/cm3	LC50	150	2.009	1,895	2,127	0.232	μg/cm3	1,895-2,127	TRUE
10.1603/me12047	2012	37.45670536395905, 126.95051056532367	Zanthoxylum spp	rutaceae	Limonene	terpene	C10H16	diptera	Stomoxys calcitrans	adult	NA	no	no	fumigation	1,875-2,125	2.014	1,875	2,125	250	μg/cm3	LC50	150	2.014	1,875	2,125	0.25	μg/cm3	1,875-2,125	TRUE
10.1603/me12047	2012	37.45670536395905, 126.95051056532367	Zanthoxylum spp	rutaceae	Nerol	terpenoid	C10H18O	diptera	Stomoxys calcitrans	adult	NA	no	no	fumigation	1,874-2,155	2.025	1,874	2,155	281	μg/cm3	LC50	150	2.025	1,874	2,155	0.281	μg/cm3	1,874-2,155	TRUE
10.1603/me12047	2012	37.45670536395905, 126.95051056532367	Zanthoxylum spp	rutaceae	Carveol	terpenoid	C10H16O	diptera	Stomoxys calcitrans	adult	NA	no	no	fumigation	2,008-2,370	2.179	2,008	2,370	362	μg/cm3	LC50	150	2.179	2,008	2,370	0.362	μg/cm3	2,008-2,370	TRUE
10.1603/me12047	2012	37.45670536395905, 126.95051056532367	Zanthoxylum spp	rutaceae	β-Caryophyllene	terpene	C15H24	diptera	Stomoxys calcitrans	adult	NA	no	no	fumigation	2,105-2,367	2.243	2,105	2,367	262	μg/cm3	LC50	150	2.243	2,105	2,367	0.262	μg/cm3	2,105-2,367	TRUE
10.1603/me12047	2012	37.45670536395905, 126.95051056532367	Zanthoxylum spp	rutaceae	α-copaene	terpene	C15H24	diptera	Stomoxys calcitrans	adult	NA	no	no	fumigation	2,409-2,836	2.631	2,409	2,836	427	μg/cm3	LC50	150	2.631	2,409	2,836	0.427	μg/cm3	2,409-2,836	TRUE
10.1603/me12047	2012	37.45670536395905, 126.95051056532367	Zanthoxylum spp	rutaceae	β-myrcene	terpene	C10H16	diptera	Stomoxys calcitrans	adult	NA	no	no	fumigation	2,850-3,255	3.033	2,850	3,255	405	μg/cm3	LC50	150	3.033	2,850	3,255	0.405	μg/cm3	2,850-3,255	TRUE
10.1603/me12047	2012	37.45670536395905, 126.95051056532367	Zanthoxylum spp	rutaceae	α-Humulene	terpene	C15H24	diptera	Stomoxys calcitrans	adult	NA	no	no	fumigation	3,525-4,299	3.842	3,525	4,299	774	μg/cm3	LC50	150	3.842	3,525	4,299	0.774	μg/cm3	3,525-4,299	TRUE
10.1603/me12047	2012	37.45670536395905, 126.95051056532367	Zanthoxylum spp	rutaceae	Thymol	terpenoid	C10H14O	diptera	Stomoxys calcitrans	adult	NA	no	no	topical	7,487 -8,625	8.025	7,487	8,625	1138	μg/insect	LD50	150	8.025	7,487	8,625	1.138	μg/insect	7,487 -8,625	TRUE
10.1603/me12047	2012	37.45670536395905, 126.95051056532367	Zanthoxylum spp	rutaceae	Carvacrol	terpenoid	C10H14O	diptera	Stomoxys calcitrans	adult	NA	no	no	topical	7,782 -9,049	8.375	7,782	9,049	1267	μg/insect	LD50	150	8.375	7,782	9,049	1.267	μg/insect	7,782 -9,049	TRUE
10.1603/me12047	2012	37.45670536395905, 126.95051056532367	Zanthoxylum spp	rutaceae	Cuminylalcohol	other - phenolic	C10H14O	diptera	Stomoxys calcitrans	adult	NA	no	no	topical	9,150 -11,474	10.288	9,150	11,474	2324	μg/insect	LD50	150	10.288	9,150	11,474	2.324	μg/insect	9,150 -11,474	TRUE
10.1603/me12047	2012	37.45670536395905, 126.95051056532367	Zanthoxylum spp	rutaceae	Cuminaldehyde	other	C10H12O	diptera	Stomoxys calcitrans	adult	NA	no	no	topical	12,594 -16,324	14.557	12,594	16,324	3730	μg/insect	LD50	150	14.557	12,594	16,324	3.73	μg/insect	12,594 -16,324	TRUE
10.1603/me12047	2012	37.45670536395905, 126.95051056532367	Zanthoxylum spp	rutaceae	Citronellool	terpenoid	C10H20O	diptera	Stomoxys calcitrans	adult	NA	no	no	topical	17,807 -22,487	20.107	17,807	22,487	4680	μg/insect	LD50	150	20.107	17,807	22,487	4.68	μg/insect	17,807 -22,487	TRUE
10.1603/me12047	2012	37.45670536395905, 126.95051056532367	Zanthoxylum spp	rutaceae	(1S)-(-)-verbenone	terpenoid	C10H14O	diptera	Stomoxys calcitrans	adult	NA	no	no	topical	18,883 -22,500	20.722	18,883	22,500	3617	μg/insect	LD50	150	20.722	18,883	22,500	3.617	μg/insect	18,883 -22,500	TRUE
10.1603/me12047	2012	37.45670536395905, 126.95051056532367	Zanthoxylum spp	rutaceae	Neral	terpenoid	C10H16O	diptera	Stomoxys calcitrans	adult	NA	no	no	topical	19,305 -24,328	21.659	19,305	24,328	5023	μg/insect	LD50	150	21.659	19,305	24,328	5.023	μg/insect	19,305 -24,328	TRUE
10.1603/me12047	2012	37.45670536395905, 126.95051056532367	Zanthoxylum spp	rutaceae	Citronellal	terpenoid	C10H18O	diptera	Stomoxys calcitrans	adult	NA	no	no	topical	22,115 -29,070	25.599	22,115	29,070	6955	μg/insect	LD50	150	25.599	22,115	29,070	6.955	μg/insect	22,115 -29,070	TRUE
10.1603/me12047	2012	37.45670536395905, 126.95051056532367	Zanthoxylum spp	rutaceae	(S)-(Z)-Verbenol	terpenoid	C10H16O	diptera	Stomoxys calcitrans	adult	NA	no	no	topical	25,751 -32,875	29.136	25,751	32,875	7124	μg/insect	LD50	150	29.136	25,751	32,875	7.124	μg/insect	25,751 -32,875	TRUE
10.1603/me12047	2012	37.45670536395905, 126.95051056532367	Zanthoxylum spp	rutaceae	Nerol	terpenoid	C10H18O	diptera	Stomoxys calcitrans	adult	NA	no	no	topical	25,724 -33,178	29.37	25,724	33,178	7454	μg/insect	LD50	150	29.37	25,724	33,178	7.454	μg/insect	25,724 -33,178	TRUE
10.1603/me12047	2012	37.45670536395905, 126.95051056532367	Zanthoxylum spp	rutaceae	Piperitone	terpenoid	C10H16O	diptera	Stomoxys calcitrans	adult	NA	no	no	topical	26,579 -33,973	30.216	26,579	33,973	7394	μg/insect	LD50	150	30.216	26,579	33,973	7.394	μg/insect	26,579 -33,973	TRUE
10.1603/me12047	2012	37.45670536395905, 126.95051056532367	Zanthoxylum spp	rutaceae	Terpinen-4-ol	terpenoid	C10H18O	diptera	Stomoxys calcitrans	adult	NA	no	no	topical	27,861 -34,732	31.154	27,861	34,732	6871	μg/insect	LD50	150	31.154	27,861	34,732	6.871	μg/insect	27,861 -34,732	TRUE
10.1603/me12047	2012	37.45670536395905, 126.95051056532367	Zanthoxylum spp	rutaceae	Geraniol	terpenoid	C10H18O	diptera	Stomoxys calcitrans	adult	NA	no	no	topical	28,423 -36,487	32.407	28,423	36,487	8064	μg/insect	LD50	150	32.407	28,423	36,487	8.064	μg/insect	28,423 -36,487	TRUE
10.1603/me12047	2012	37.45670536395905, 126.95051056532367	Zanthoxylum spp	rutaceae	α-Terpineol	terpenoid	C10H18O	diptera	Stomoxys calcitrans	adult	NA	no	no	topical	28,028 -37,156	32.524	28,028	37,156	9128	μg/insect	LD50	150	32.524	28,028	37,156	9.128	μg/insect	28,028 -37,156	TRUE
10.1603/me12047	2012	37.45670536395905, 126.95051056532367	Zanthoxylum spp	rutaceae	Linalool oxide	terpenoid	C10H18O2	diptera	Stomoxys calcitrans	adult	NA	no	no	topical	30,262 -41,049	35.412	30,262	41,049	10787	μg/insect	LD50	150	35.412	30,262	41,049	10.787	μg/insect	30,262 -41,049	TRUE
10.1603/me12047	2012	37.45670536395905, 126.95051056532367	Zanthoxylum spp	rutaceae	Limonene	terpene	C10H16	diptera	Stomoxys calcitrans	adult	NA	no	no	topical	33,449 -41,903	37.581	33,449	41,903	8454	μg/insect	LD50	150	37.581	33,449	41,903	8.454	μg/insect	33,449 -41,903	TRUE
10.1603/me12047	2012	37.45670536395905, 126.95051056532367	Zanthoxylum spp	rutaceae	Linalool	terpenoid	C10H18O	diptera	Stomoxys calcitrans	adult	NA	no	no	topical	33,526 -42,483	38.105	33,526	42,483	8957	μg/insect	LD50	150	38.105	33,526	42,483	8.957	μg/insect	33,526 -42,483	TRUE
10.1603/me12047	2012	37.45670536395905, 126.95051056532367	Zanthoxylum spp	rutaceae	1,8-Cineole	terpenoid	C10H18O	diptera	Stomoxys calcitrans	adult	NA	no	no	topical	33,493 -45,269	39.631	33,493	45,269	11776	μg/insect	LD50	150	39.631	33,493	45,269	11.776	μg/insect	33,493 -45,269	TRUE
10.1603/me12047	2012	37.45670536395905, 126.95051056532367	Zanthoxylum spp	rutaceae	Methylcinnamate	other	C10H10O2	diptera	Stomoxys calcitrans	adult	NA	no	no	topical	36,761 -45,482	40.782	36,761	45,482	8721	μg/insect	LD50	150	40.782	36,761	45,482	8.721	μg/insect	36,761 -45,482	TRUE
10.1603/me12047	2012	37.45670536395905, 126.95051056532367	Zanthoxylum spp	rutaceae	Carveol	terpenoid	C10H16O	diptera	Stomoxys calcitrans	adult	NA	no	no	topical	35,938 -48,379	42.37	35,938	48,379	12441	μg/insect	LD50	150	42.37	35,938	48,379	12.441	μg/insect	35,938 -48,379	TRUE
10.1603/me12047	2012	37.45670536395905, 126.95051056532367	Zanthoxylum spp	rutaceae	ρ-Cymene	terpene	C10H14O	diptera	Stomoxys calcitrans	adult	NA	no	no	topical	36,873 -49,932	43.685	36,873	49,932	13059	μg/insect	LD50	150	43.685	36,873	49,932	13.059	μg/insect	36,873 -49,932	TRUE
10.1653/024.100.0233	2017	23.157025337863, 113.353670367795	Pogostemon cablin	lamiaceae	Pogostone	phenolic	C12H16O4	hemiptera	Myzus persicae	adult	NA	no	no	contact	1,39-2,29	1.76	1,39	2,29	#VALUE!	mg/L	LC50	50	1760	1390	2290	900	µg/L	1,39-2,29	TRUE
10.1673/031.011.15201	2011	40.00438278088564, 116.35337423524976	Illicium difengpi	schisandraceae	Linalool	terpenoid	C10H18O	coleoptera	Sitophilus zeamais	adult	NA	no	no	fumigation	9,01-11,29	10.02	9,01	11,29	#VALUE!	mL/L air	LC50	60	0.01002	0.00901	0.01129	0.00228	µL/L air	9,01-11,29	TRUE
10.1673/031.011.15201	2011	40.00438278088564, 116.35337423524976	Illicium difengpi	schisandraceae	Safrole	other	C10H10O2	coleoptera	Sitophilus zeamais	adult	NA	no	no	fumigation	30,11-36,07	32.96	30,11	36,07	#VALUE!	mL/L air	LC50	60	0.03296	0.03011	0.03607	0.00596	µL/L air	30,11-36,07	TRUE
10.1673/031.011.15201	2011	40.00438278088564, 116.35337423524976	Illicium difengpi	schisandraceae	Linalool	terpenoid	C10H18O	coleoptera	Tribolium castaneum	adult	NA	no	no	fumigation	8,64-10,17	9.34	8,64	10,17	#VALUE!	mL/L air	LC50	60	0.00934	0.00864	0.01017	0.00153	µL/L air	8,64-10,17	TRUE
10.1673/031.011.15201	2011	40.00438278088564, 116.35337423524976	Illicium difengpi	schisandraceae	Safrole	other	C10H10O2	coleoptera	Tribolium castaneum	adult	NA	no	no	fumigation	35,12-41,63	38.25	35,12	41,63	#VALUE!	mL/L air	LC50	60	0.03825	0.03512	0.04163	0.00651	µL/L air	35,12-41,63	TRUE
10.22267/rcia.193601.94	2019	-4.0326399334733525, -79.20249405937673	NA	NA	Eugenol	phenolic	C10H12O2	coleoptera	Callosobruchus maculatus	adult	NA	yes	no	fumigation	18,84-15,01	24.8	18,84	15,01	0.145	µL/L	LD50	100	24.8	18,84	15,01	0.145	µL/L	18,84-15,01	TRUE
10.2298/JSC140227037C	2014	39.96215103936569, 116.36626149713861	Citrus wilsonii	rutaceae	γ-Terpinene	terpene	C10H16	coleoptera	Tribolium castaneum	adult	NA	no	yes	fumigation	3,74-4,32	4.09	3,74	4,32	#VALUE!	mg/L air	LC50	50	4090	3740	4320	580	µg/L air	3,74-4,32	TRUE
10.2298/JSC140227037C	2014	39.96215103936569, 116.36626149713861	Citrus wilsonii	rutaceae	β-Pinene	terpene	C10H16	coleoptera	Tribolium castaneum	adult	NA	no	yes	fumigation	13,69-16,96	15.22	13,69	16,96	#VALUE!	mg/L air	LC50	50	15220	13690	16960	3270	µg/L air	13,69-16,96	TRUE
10.2298/JSC140227037C	2014	39.96215103936569, 116.36626149713861	Citrus wilsonii	rutaceae	Citronellool	terpenoid	C10H20O	coleoptera	Tribolium castaneum	adult	NA	no	yes	topical	32,50-39,93	35.89	32,50	39,93	#VALUE!	μg/insect	LD50	50	35.89	32,50	39,93	7.43	μg/insect	32,50-39,93	TRUE
10.2298/JSC140227037C	2014	39.96215103936569, 116.36626149713861	Citrus wilsonii	rutaceae	γ-Terpinene	terpene	C10H16	coleoptera	Tribolium castaneum	adult	NA	no	yes	topical	32,57-9,07	35.59	32,57	9,07	#VALUE!	μg/insect	LD50	50	35.59	32,57	9,07	-23.5	μg/insect	32,57-9,07	TRUE
10.2298/JSC140227037C	2014	39.96215103936569, 116.36626149713861	Citrus wilsonii	rutaceae	Neryl acetate	other	C12H20O2	coleoptera	Tribolium castaneum	adult	NA	no	yes	topical	23,49-28,33	25.84	23,49	28,33	#VALUE!	μg/insect	LD50	50	25.84	23,49	28,33	4.84	μg/insect	23,49-28,33	TRUE
10.2298/JSC140227037C	2014	39.96215103936569, 116.36626149713861	Citrus wilsonii	rutaceae	β-Pinene	terpene	C10H16	coleoptera	Tribolium castaneum	adult	NA	no	yes	topical	16,10-27,05	22.1	16,10	27,05	#VALUE!	μg/insect	LD50	50	22.1	16,10	27,05	10.95	μg/insect	16,10-27,05	TRUE
10.2298/JSC140422068W	2015	39.96215103936569, 116.36626149713861	Alpinia blepharocalyx	zingiberaceae	Camphor	terpenoid	C10H16O	coleoptera	Lasioderma serricorne	adult	NA	no	no	topical	10,39-16,07	13.44	10,39	16,07	#VALUE!	μg/insect	LD50	50	13.44	10,39	16,07	5.68	μg/insect	10,39-16,07	TRUE
10.2298/JSC140422068W	2015	39.96215103936569, 116.36626149713861	Alpinia blepharocalyx	zingiberaceae	Eucalyptol	terpenoid	C10H18O	coleoptera	Lasioderma serricorne	adult	NA	no	no	topical	12,88-18,02	15.58	12,88	18,02	#VALUE!	μg/insect	LD50	50	15.58	12,88	18,02	5.14	μg/insect	12,88-18,02	TRUE
10.2298/JSC140422068W	2015	39.96215103936569, 116.36626149713861	Alpinia blepharocalyx	zingiberaceae	Sabinene	terpene	C10H16	coleoptera	Lasioderma serricorne	adult	NA	no	no	topical	10,33-20,70	15.74	10,33	20,70	#VALUE!	μg/insect	LD50	50	15.74	10,33	20,70	10.37	μg/insect	10,33-20,70	TRUE
10.2298/JSC140422068W	2015	39.96215103936569, 116.36626149713861	Alpinia blepharocalyx	zingiberaceae	α-Pinene	terpene	C10H16	coleoptera	Lasioderma serricorne	adult	NA	no	no	topical	69,02-87,30	77.28	69,02	87,30	#VALUE!	μg/insect	LD50	50	77.28	69,02	87,30	18.28	μg/insect	69,02-87,30	TRUE
10.2298/JSC140422068W	2015	39.96215103936569, 116.36626149713861	Alpinia blepharocalyx	zingiberaceae	Camphor	terpenoid	C10H16O	coleoptera	Lasioderma serricorne	adult	NA	no	no	fumigation	1,91-2,71	2.36	1,91	2,71	#VALUE!	mg/L air	LC50	50	2360	1910	2710	800	µg/L air	1,91-2,71	TRUE
10.2298/JSC140422068W	2015	39.96215103936569, 116.36626149713861	Alpinia blepharocalyx	zingiberaceae	Eucalyptol	terpenoid	C10H18O	coleoptera	Lasioderma serricorne	adult	NA	no	no	fumigation	4,63-5,70	5.18	4,63	5,70	#VALUE!	mg/L air	LC50	50	5180	4630	5700	1070	µg/L air	4,63-5,70	TRUE
10.2298/JSC140422068W	2015	39.96215103936569, 116.36626149713861	Alpinia blepharocalyx	zingiberaceae	Sabinene	terpene	C10H16	coleoptera	Lasioderma serricorne	adult	NA	no	no	fumigation	39,28-50,66	44.17	39,28	50,66	#VALUE!	mg/L air	LC50	50	44170	39280	50660	11380	µg/L air	39,28-50,66	TRUE
10.2298/JSC140422068W	2015	39.96215103936569, 116.36626149713861	Alpinia blepharocalyx	zingiberaceae	α-Pinene	terpene	C10H16	coleoptera	Lasioderma serricorne	adult	NA	no	no	fumigation	34,31-41,19	37.57	34,31	41,19	#VALUE!	mg/L air	LC50	50	37570	34310	41190	6880	µg/L air	34,31-41,19	TRUE
10.3389/fpls.2018.01579	2018	-31.4340652161278, -64.19343866133607	NA	NA	Linalool	terpenoid	C10H18O	diptera	Musca domestica	adult	NA	yes	no	fumigation	11,8-15,8	13.6	11,8	15,8	#VALUE!	μg/insect	LC50	30	13.6	11,8	15,8	4	μg/insect	11,8-15,8	TRUE
10.3389/fpls.2018.01579	2018	-31.4340652161278, -64.19343866133607	NA	NA	Citronellal	terpenoid	C10H18O	diptera	Musca domestica	adult	NA	yes	no	fumigation	2,8-23,5	8.1	2,8	23,5	#VALUE!	μg/insect	LC50	30	8.1	2,8	23,5	20.7	μg/insect	2,8-23,5	TRUE
10.3389/fpls.2018.01579	2018	-31.4340652161278, -64.19343866133607	NA	NA	(R)-α-Pinene	terpene	C10H16	diptera	Musca domestica	adult	NA	yes	no	fumigation	9,5-15,5	12.1	9,5	15,5	#VALUE!	μg/insect	LC50	30	12.1	9,5	15,5	6	μg/insect	9,5-15,5	TRUE
10.3389/fpls.2018.01579	2018	-31.4340652161278, -64.19343866133607	NA	NA	1,8-Cineole	terpenoid	C10H18O	diptera	Musca domestica	adult	NA	yes	no	fumigation	1,1-10,4	3.3	1,1	10,4	#VALUE!	μg/insect	LC50	30	3.3	1,1	10,4	9.3	μg/insect	1,1-10,4	TRUE
10.3389/fpls.2018.01579	2018	-31.4340652161278, -64.19343866133607	NA	NA	γ-Terpinene	terpene	C10H16	diptera	Musca domestica	adult	NA	yes	no	fumigation	2,5-10,9	4	2,5	10,9	#VALUE!	μg/insect	LC50	30	4	2,5	10,9	8.4	μg/insect	2,5-10,9	TRUE
10.3389/fpls.2018.01579	2018	-31.4340652161278, -64.19343866133607	NA	NA	(R)-Limonene	terpene	C10H16	diptera	Musca domestica	adult	NA	yes	no	fumigation	1,7-23	6.2	1,7	23	#VALUE!	μg/insect	LC50	30	6.2	1,7	23	21.3	μg/insect	1,7-23	TRUE
10.3389/fpls.2018.01579	2018	-31.4340652161278, -64.19343866133607	NA	NA	α-Terpinene	terpene	C10H16	diptera	Musca domestica	adult	NA	yes	no	fumigation	4,8-13,7	6.2	4,8	13,7	#VALUE!	μg/insect	LC50	30	6.2	4,8	13,7	8.9	μg/insect	4,8-13,7	TRUE
10.3389/fpls.2018.01579	2018	-31.4340652161278, -64.19343866133607	NA	NA	(S)-β-Pinene	terpene	C10H16	diptera	Musca domestica	adult	NA	yes	no	fumigation	2,4-17,4	6.4	2,4	17,4	#VALUE!	μg/insect	LC50	30	6.4	2,4	17,4	15	μg/insect	2,4-17,4	TRUE
10.3389/fpls.2018.01579	2018	-31.4340652161278, -64.19343866133607	NA	NA	Thymol	terpenoid	C10H14O	diptera	Musca domestica	adult	NA	yes	no	fumigation	2,4-68,7	13	2,4	68,7	#VALUE!	μg/insect	LC50	30	13	2,4	68,7	66.3	μg/insect	2,4-68,7	TRUE
10.3389/fpls.2018.01579	2018	-31.4340652161278, -64.19343866133607	NA	NA	(R)-pulegone	terpenoid	C10H16O	diptera	Musca domestica	adult	NA	yes	no	fumigation	0,6-5,0	1.7	0,6	5,0	#VALUE!	μg/insect	LC50	30	1.7	0,6	5,0	4.4	μg/insect	0,6-5,0	TRUE
10.3390/biom10081108	2020	41.55417738111268, 14.66704625487326	Humulus lupulus	cannabaceae	β-Myrcene	terpene	C10H16	coleoptera	Sitophilus granarius	adult	NA	no	yes	contact	66,42-88,26	75.91	66,42	88,26	#VALUE!	µg/insect	LD50	30	75.91	66,42	88,26	21.84	μg/insect	66,42-88,26	TRUE
10.3390/biom10081108	2020	41.55417738111268, 14.66704625487326	Humulus lupulus	cannabaceae	α-Humulene	terpene	C15H24	coleoptera	Sitophilus granarius	adult	NA	no	yes	contact	27,89 - 66,07	41.87	27,89	66,07	#VALUE!	µg/insect	LD50	30	41.87	27,89	66,07	38.18	μg/insect	27,89 - 66,07	TRUE
10.3390/biom10081108	2020	41.55417738111268, 14.66704625487326	Humulus lupulus	cannabaceae	β-Caryophyllene	terpene	C15H24	coleoptera	Sitophilus granarius	adult	NA	no	yes	contact	120,41-161,77	138.51	120,41	161,77	#VALUE!	µg/insect	LD50	30	138.51	120,41	161,77	41.36	μg/insect	120,41-161,77	TRUE
10.3390/biom10081108	2020	41.55417738111268, 14.66704625487326	Humulus lupulus	cannabaceae	β-Myrcene	terpene	C10H16	coleoptera	Sitophilus granarius	adult	NA	no	yes	fumigation	63,91-83,35	72.78	63,91	83,35	#VALUE!	mg/L air	LC50	30	0.07278	0.06391	0.08335	0.01944	µg/L air	63,91-83,35	TRUE
10.3390/biom10081108	2020	41.55417738111268, 14.66704625487326	Humulus lupulus	cannabaceae	α-Humulene	terpene	C15H24	coleoptera	Sitophilus granarius	adult	NA	no	yes	fumigation	108,94-150,14	127.23	108,94	150,14	#VALUE!	mg/L air	LC50	30	0.12723	0.10894	0.15014	0.0412	µg/L air	108,94-150,14	TRUE
10.3390/biom10081108	2020	41.55417738111268, 14.66704625487326	Humulus lupulus	cannabaceae	β-Caryophyllene	terpene	C15H24	coleoptera	Sitophilus granarius	adult	NA	no	yes	fumigation	103,8-161,07	128.15	103,8	161,07	#VALUE!	mg/L air	LC50	30	0.12815	0.1038	0.16107	0.05727	µg/L air	103,8-161,07	TRUE
10.3390/foods9030345	2020	36.10061185476261, 103.73652736765338	Elsholtzia ciliata	lamiaceae	Carvone	terpenoid	C10H14O	coleoptera	Tribolium castaneum	adult	NA	no	no	contact	4,19-6,20	5.08	4,19	6,20	#VALUE!	mg/insect	LD50	50	5080	4190	6200	2010	μg/insect	4,19-6,20	TRUE
10.3390/foods9030345	2020	36.10061185476261, 103.73652736765338	Elsholtzia ciliata	lamiaceae	Limonene	terpene	C10H16	coleoptera	Tribolium castaneum	adult	NA	no	no	contact	34,48-43,09	38.57	34,48	43,09	#VALUE!	mg/insect	LD50	50	38570	34480	43090	8610	μg/insect	34,48-43,09	TRUE
10.3390/foods9030345	2020	36.10061185476261, 103.73652736765338	Elsholtzia ciliata	lamiaceae	Carvone	terpenoid	C10H14O	coleoptera	Tribolium castaneum	larvae	6	no	no	contact	26,55-41,26	33.03	26,55	41,26	#VALUE!	mg/insect	LD50	50	33030	26550	41260	14710	μg/insect	26,55-41,26	TRUE
10.3390/foods9030345	2020	36.10061185476261, 103.73652736765338	Elsholtzia ciliata	lamiaceae	Limonene	terpene	C10H16	coleoptera	Tribolium castaneum	larvae	6	no	no	contact	34,10-84,04	49.68	34,10	84,04	#VALUE!	mg/insect	LD50	50	49680	34100	84040	49940	μg/insect	34,10-84,04	TRUE
10.3390/foods9030345	2020	36.10061185476261, 103.73652736765338	Elsholtzia ciliata	lamiaceae	Carvone	terpenoid	C10H14O	coleoptera	Tribolium castaneum	adult	NA	no	no	fumigation	3,90-4,84	4.34	3,90	4,84	#VALUE!	mg/insect	LD50	50	4340	3900	4840	940	μg/insect	3,90-4,84	TRUE
10.3390/foods9030345	2020	36.10061185476261, 103.73652736765338	Elsholtzia ciliata	lamiaceae	Limonene	terpene	C10H16	coleoptera	Tribolium castaneum	adult	NA	no	no	fumigation	2,75-9,22	5.52	2,75	9,22	#VALUE!	mg/insect	LD50	50	5520	2750	9220	6470	μg/insect	2,75-9,22	TRUE
10.3390/foods9030345	2020	36.10061185476261, 103.73652736765338	Elsholtzia ciliata	lamiaceae	Carvone	terpenoid	C10H14O	coleoptera	Tribolium castaneum	larvae	6	no	no	fumigation	23,07-36,05	28.71	23,07	36,05	#VALUE!	mg/insect	LD50	50	28710	23070	36050	12980	μg/insect	23,07-36,05	TRUE
10.3390/foods9030345	2020	36.10061185476261, 103.73652736765338	Elsholtzia ciliata	lamiaceae	Limonene	terpene	C10H16	coleoptera	Tribolium castaneum	larvae	6	no	no	fumigation	16,96-25,56	20.64	16,96	25,56	#VALUE!	mg/insect	LD50	50	20640	16960	25560	8600	μg/insect	16,96-25,56	TRUE
10.3390/insects10110382	2019	33.43291878772988, -90.90744470309107	NA	NA	Methyl benzoate	other	C8H8O2	hymenoptera	Apis mellifera	adult	NA	yes	no	contact	210,74-269,76	236.61	210,74	269,76	#VALUE!	g/L	LC50	60	236610000	210740000	269760000	5.902e+07	µg/L	210,74-269,76	TRUE
10.3390/insects10110382	2019	33.43291878772988, -90.90744470309107	NA	NA	Methyl benzoate	other	C8H8O2	hymenoptera	Apis mellifera	adult	NA	yes	no	ingestion	488,84-2905,55	824.99	488,84	2905,55	#VALUE!	g/L	LC50	60	824990000	488840000	2905550000	2416710000	µg/L	488,84-2905,55	TRUE
10.3390/insects11060379	2020	-20.760838545874872, -42.870184660945284	Cymbopogon citratus	poaceae	Citral	terpenoid	C10H16O	coleoptera	Sitophilus granarius	adult	NA	no	yes	topical	5,632-8,584	6921	5,632	8,584	2952	µg/insect	LD50	150	6921	5,632	8,584	2.952	μg/insect	5,632-8,584	TRUE
10.3390/insects11060379	2020	-20.760838545874872, -42.870184660945284	Cymbopogon citratus	poaceae	Geranyl acetate	other	C12H20O2	coleoptera	Sitophilus granarius	adult	NA	no	yes	topical	3,252-4,775	3939	3,252	4,775	1523	µg/insect	LD50	150	3939	3,252	4,775	1.523	μg/insect	3,252-4,775	TRUE
10.3390/insects12010052	2021	43.71697162043374, 10.3988485684517	Origanum vulgare	lamiaceae	Carvacrol	terpenoid	C10H14O	diptera	Calliphora vomitoria	adult	NA	no	yes	topical	0,207-0,274	0.24	0,207	0,274	#VALUE!	µg/insect	LD50	100	0.24	0,207	0,274	0.067	μg/insect	0,207-0,274	TRUE
10.3390/insects12010052	2021	43.71697162043374, 10.3988485684517	Origanum vulgare	lamiaceae	thymol/ρ-cymene chemotype	terpene	C10H14	diptera	Calliphora vomitoria	adult	NA	no	yes	topical	0,274-0,351	0.312	0,274	0,351	#VALUE!	µg/insect	LD50	100	0.312	0,274	0,351	0.077	μg/insect	0,274-0,351	TRUE
10.3390/insects12010052	2021	43.71697162043374, 10.3988485684517	Origanum vulgare	lamiaceae	Thymol/γ-Terpinene chemotype	terpenoid	C10H14O	diptera	Calliphora vomitoria	adult	NA	no	yes	topical	0,121-0,161	0.141	0,121	0,161	#VALUE!	µg/insect	LD50	100	0.141	0,121	0,161	0.04	μg/insect	0,121-0,161	TRUE
10.3390/molecules15129391	2010	39.96203591280343, 116.36681939663036	Carum Carvi	apiaceae	(R)-Carvone	terpenoid	C10H14O	coleoptera	Sitophilus zeamais	adult	NA	no	no	topical	2,53-3,06	2.79	2,53	3,06	#VALUE!	µg/insect	LD50	50	2.79	2,53	3,06	0.53	μg/insect	2,53-3,06	TRUE
10.3390/molecules15129391	2010	39.96203591280343, 116.36681939663036	Carum Carvi	apiaceae	D-Limonene	terpene	C10H16	coleoptera	Sitophilus zeamais	adult	NA	no	no	topical	27,28-30,10	29.86	27,28	30,10	#VALUE!	µg/insect	LD50	50	29.86	27,28	30,10	2.82	μg/insect	27,28-30,10	TRUE
10.3390/molecules15129391	2010	39.96203591280343, 116.36681939663036	Carum Carvi	apiaceae	(R)-Carvone	terpenoid	C10H14O	coleoptera	Tribolium castaneum	adult	NA	no	no	topical	2,41-2,93	2.64	2,41	2,93	#VALUE!	µg/insect	LD50	50	2.64	2,41	2,93	0.52	μg/insect	2,41-2,93	TRUE
10.3390/molecules15129391	2010	39.96203591280343, 116.36681939663036	Carum Carvi	apiaceae	D-Limonene	terpene	C10H16	coleoptera	Tribolium castaneum	adult	NA	no	no	topical	18,45-21,89	20.14	18,45	21,89	#VALUE!	µg/insect	LD50	50	20.14	18,45	21,89	3.44	μg/insect	18,45-21,89	TRUE
10.3390/molecules15129391	2010	39.96203591280343, 116.36681939663036	Carum Carvi	apiaceae	(R)-Carvone	terpenoid	C10H14O	coleoptera	Sitophilus zeamais	adult	NA	no	no	fumigation	2,59-2,92	2.76	2,59	2,92	#VALUE!	mg/L air	LC50	50	2760	2590	2920	330	µg/L air	2,59-2,92	TRUE
10.3390/molecules15129391	2010	39.96203591280343, 116.36681939663036	Carum Carvi	apiaceae	D-Limonene	terpene	C10H16	coleoptera	Sitophilus zeamais	adult	NA	no	no	fumigation	45,29-51,04	48.18	45,29	51,04	#VALUE!	mg/L air	LC50	50	48180	45290	51040	5750	µg/L air	45,29-51,04	TRUE
10.3390/molecules15129391	2010	39.96203591280343, 116.36681939663036	Carum Carvi	apiaceae	(R)-Carvone	terpenoid	C10H14O	coleoptera	Tribolium castaneum	adult	NA	no	no	fumigation	1,83-2,12	1.96	1,83	2,12	#VALUE!	mg/L air	LC50	50	1960	1830	2120	290	µg/L air	1,83-2,12	TRUE
10.3390/molecules15129391	2010	39.96203591280343, 116.36681939663036	Carum Carvi	apiaceae	D-Limonene	terpene	C10H16	coleoptera	Tribolium castaneum	adult	NA	no	no	fumigation	17,53-20,04	19.1	17,53	20,04	#VALUE!	mg/L air	LC50	50	19100	17530	20040	2510	µg/L air	17,53-20,04	TRUE
10.3390/molecules16043077	2016	39.96207702945507, 116.36665846408467	Zanthoxylum schinifolium	rutaceae	Estragole	other	C10H12O	coleoptera	Sitophilus zeamais	adult	NA	no	no	topical	15,56-19,97	17.63	15,56	19,97	#VALUE!	μg/insect	LD50	50	17.63	15,56	19,97	4.41	μg/insect	15,56-19,97	TRUE
10.3390/molecules16043077	2016	39.96207702945507, 116.36665846408467	Zanthoxylum schinifolium	rutaceae	Linalool	terpenoid	C10H18O	coleoptera	Sitophilus zeamais	adult	NA	no	no	topical	13,05-14,83	13.9	13,05	14,83	#VALUE!	μg/insect	LD50	50	13.9	13,05	14,83	1.78	μg/insect	13,05-14,83	TRUE
10.3390/molecules16043077	2016	39.96207702945507, 116.36665846408467	Zanthoxylum schinifolium	rutaceae	Sabinene	terpene	C10H16	coleoptera	Sitophilus zeamais	adult	NA	no	no	topical	21,63-27,15	23.98	21,63	27,15	#VALUE!	μg/insect	LD50	50	23.98	21,63	27,15	5.52	μg/insect	21,63-27,15	TRUE
10.3390/molecules16043077	2016	39.96207702945507, 116.36665846408467	Zanthoxylum schinifolium	rutaceae	Estragole	other	C10H12O	coleoptera	Sitophilus zeamais	adult	NA	no	no	fumigation	12,45-15,97	14.1	12,45	15,97	#VALUE!	mg/L air	LD50	50	14100	12450	15970	3520	µg/L air	12,45-15,97	TRUE
10.3390/molecules16043077	2016	39.96207702945507, 116.36665846408467	Zanthoxylum schinifolium	rutaceae	Linalool	terpenoid	C10H18O	coleoptera	Sitophilus zeamais	adult	NA	no	no	fumigation	9,58-11,55	10.46	9,58	11,55	#VALUE!	mg/L air	LD50	50	10460	9580	11550	1970	µg/L air	9,58-11,55	TRUE
10.3390/molecules16043077	2016	39.96207702945507, 116.36665846408467	Zanthoxylum schinifolium	rutaceae	Sabinene	terpene	C10H16	coleoptera	Sitophilus zeamais	adult	NA	no	no	fumigation	8,17-9,31	9.12	8,17	9,31	#VALUE!	mg/L air	LD50	50	9120	8170	9310	1140	µg/L air	8,17-9,31	TRUE
10.3390/molecules16097320	2011	40.004399217358745, 116.35306309899475	Rhododendron anthopogonoides	ericaceae	4-phenyl-2-butanone	other	C10H12O	coleoptera	Sitophilus zeamais	adult	NA	no	no	topical	6,63-7,36	6.98	6,63	7,36	#VALUE!	μg/insect	LD50	50	6.98	6,63	7,36	0.73	μg/insect	6,63-7,36	TRUE
10.3390/molecules16097320	2011	40.004399217358745, 116.35306309899475	Rhododendron anthopogonoides	ericaceae	1,4-Cineole	terpenoid	C10H18O	coleoptera	Sitophilus zeamais	adult	NA	no	no	topical	46,14-56,62	50.86	46,14	56,62	#VALUE!	mg/L	LC50	50	50860	46140	56620	10480	µg/L	46,14-56,62	TRUE
10.3390/molecules16097320	2011	40.004399217358745, 116.35306309899475	Rhododendron anthopogonoides	ericaceae	Nerolidol	terpenoid	C15H26O	coleoptera	Sitophilus zeamais	adult	NA	no	no	topical	26,54-31,86	29.3	26,54	31,86	#VALUE!	mg/L	LC50	50	29300	26540	31860	5320	µg/L	26,54-31,86	TRUE
10.3390/molecules16097320	2011	40.004399217358745, 116.35306309899475	Rhododendron anthopogonoides	ericaceae	4-phenyl-2-butanone	other	C10H12O	coleoptera	Sitophilus zeamais	adult	NA	no	no	fumigation	3,48-4,20	3.8	3,48	4,20	#VALUE!	mg/L	LC50	50	3800	3480	4200	720	µg/L	3,48-4,20	TRUE
10.3390/molecules16097320	2011	40.004399217358745, 116.35306309899475	Rhododendron anthopogonoides	ericaceae	1,4-Cineole	terpenoid	C10H18O	coleoptera	Sitophilus zeamais	adult	NA	no	no	fumigation	20,64-25,04	21.43	20,64	25,04	#VALUE!	mg/L	LC50	50	21430	20640	25040	4400	µg/L	20,64-25,04	TRUE
10.3390/molecules171214870	2012	39.96205235946706, 116.36639024317516	Illicium pachyphyllum	schisandraceae	Caryophyllene oxide	terpenoid	C15H24O	coleoptera	Sitophilus zeamais	adult	NA	no	no	topical	28,98-38,61	34.09	28,98	38,61	#VALUE!	μg/insect	LD50	50	34.09	28,98	38,61	9.63	μg/insect	28,98-38,61	TRUE
10.3390/molecules171214870	2012	39.96205235946706, 116.36639024317516	Illicium pachyphyllum	schisandraceae	Limonene	terpene	C10H16	coleoptera	Sitophilus zeamais	adult	NA	no	no	topical	27,28-30,10	29.86	27,28	30,10	#VALUE!	μg/insect	LD50	50	29.86	27,28	30,10	2.82	μg/insect	27,28-30,10	TRUE
10.3390/molecules171214870	2012	39.96205235946706, 116.36639024317516	Illicium pachyphyllum	schisandraceae	trans-ρ-Mentha-1(7),8-dien-2-ol	terpenoid	C10H16O	coleoptera	Sitophilus zeamais	adult	NA	no	no	topical	7,58-9,38	8.46	7,58	9,38	#VALUE!	μg/insect	LD50	50	8.46	7,58	9,38	1.8	μg/insect	7,58-9,38	TRUE
10.3390/molecules171214870	2012	39.96205235946706, 116.36639024317516	Illicium pachyphyllum	schisandraceae	Caryophyllene oxide	terpenoid	C15H24O	coleoptera	Sitophilus zeamais	adult	NA	no	no	topical	38,24-52,29	45.56	38,24	52,29	#VALUE!	μg/insect	LD50	50	45.56	38,24	52,29	14.05	μg/insect	38,24-52,29	TRUE
10.3390/molecules171214870	2012	39.96205235946706, 116.36639024317516	Illicium pachyphyllum	schisandraceae	Limonene	terpene	C10H16	coleoptera	Sitophilus zeamais	adult	NA	no	no	topical	18,45-21,89	20.14	18,45	21,89	#VALUE!	μg/insect	LD50	50	20.14	18,45	21,89	3.44	μg/insect	18,45-21,89	TRUE
10.3390/molecules171214870	2012	39.96205235946706, 116.36639024317516	Illicium pachyphyllum	schisandraceae	trans-ρ-Mentha-1(7),8-dien-2-ol	terpenoid	C10H16O	coleoptera	Sitophilus zeamais	adult	NA	no	no	topical	12,36-15,27	13.66	12,36	15,27	#VALUE!	μg/insect	LD50	50	13.66	12,36	15,27	2.91	μg/insect	12,36-15,27	TRUE
10.3390/molecules171214870	2012	39.96205235946706, 116.36639024317516	Illicium pachyphyllum	schisandraceae	Caryophyllene oxide	terpenoid	C15H24O	coleoptera	Tribolium castaneum	adult	NA	no	no	fumigation	15,52-18,83	17.02	15,52	18,83	#VALUE!	mg/L air	LC50	50	17020	15520	18830	3310	µg/L air	15,52-18,83	TRUE
10.3390/molecules171214870	2012	39.96205235946706, 116.36639024317516	Illicium pachyphyllum	schisandraceae	Limonene	terpene	C10H16	coleoptera	Tribolium castaneum	adult	NA	no	no	fumigation	30,70-36,28	33.71	30,70	36,28	#VALUE!	mg/L air	LC50	50	33710	30700	36280	5580	µg/L air	30,70-36,28	TRUE
10.3390/molecules171214870	2012	39.96205235946706, 116.36639024317516	Illicium pachyphyllum	schisandraceae	trans-ρ-Mentha-1(7),8-dien-2-ol	terpenoid	C10H16O	coleoptera	Tribolium castaneum	adult	NA	no	no	fumigation	5,33-6,68	6.01	5,33	6,68	#VALUE!	mg/L air	LC50	50	6010	5330	6680	1350	µg/L air	5,33-6,68	TRUE
10.3390/molecules171214870	2012	39.96205235946706, 116.36639024317516	Illicium pachyphyllum	schisandraceae	Caryophyllene oxide	terpenoid	C15H24O	coleoptera	Tribolium castaneum	adult	NA	no	no	fumigation	13,79-17,77	15.98	13,79	17,77	#VALUE!	mg/L air	LC50	50	15980	13790	17770	3980	µg/L air	13,79-17,77	TRUE
10.3390/molecules171214870	2012	39.96205235946706, 116.36639024317516	Illicium pachyphyllum	schisandraceae	Limonene	terpene	C10H16	coleoptera	Tribolium castaneum	adult	NA	no	no	fumigation	19,03-22,14	21.24	19,03	22,14	#VALUE!	mg/L air	LC50	50	21240	19030	22140	3110	µg/L air	19,03-22,14	TRUE
10.3390/molecules171214870	2012	39.96205235946706, 116.36639024317516	Illicium pachyphyllum	schisandraceae	trans-ρ-Mentha-1(7),8-dien-2-ol	terpenoid	C10H16O	coleoptera	Tribolium castaneum	adult	NA	no	no	fumigation	7,03-9,31	8.14	7,03	9,31	#VALUE!	mg/L air	LC50	50	8140	7030	9310	2280	µg/L air	7,03-9,31	TRUE
10.3390/molecules180910733	2013	40.00439099912269, 116.3530201836492	Artemisia rupestris	asteraceae	Linalool	terpenoid	C10H18O	psocoptera	Liposcelis bostrychophila	adult	NA	no	no	contact	368,45-429,53	393.16	368,45	429,53	#VALUE!	μg/cm2	LC50	50	393.16	368,45	429,53	61.08	μg/cm2	368,45-429,53	TRUE
10.3390/molecules180910733	2013	40.00439099912269, 116.3530201836492	Artemisia rupestris	asteraceae	α-Terpineol	terpenoid	C10H18O	psocoptera	Liposcelis bostrychophila	adult	NA	no	no	contact	129,67-151,29	140.3	129,67	151,29	#VALUE!	μg/cm2	LC50	50	140.3	129,67	151,29	21.62	μg/cm2	129,67-151,29	TRUE
10.3390/molecules180910733	2013	40.00439099912269, 116.3530201836492	Artemisia rupestris	asteraceae	α-Terpinyl acetate	terpenoid	C10H2002	psocoptera	Liposcelis bostrychophila	adult	NA	no	no	contact	85,12-100,45	92.59	85,12	100,45	#VALUE!	μg/cm2	LC50	50	92.59	85,12	100,45	15.33	μg/cm2	85,12-100,45	TRUE
10.3390/molecules180910733	2013	40.00439099912269, 116.3530201836492	Artemisia rupestris	asteraceae	4-Terpinenol	terpenoid	C10H18O	psocoptera	Liposcelis bostrychophila	adult	NA	no	no	contact	196,27-230,65	211.35	196,27	230,65	#VALUE!	μg/cm2	LC50	50	211.35	196,27	230,65	34.38	μg/cm2	196,27-230,65	TRUE
10.3390/molecules180910733	2013	40.00439099912269, 116.3530201836492	Artemisia rupestris	asteraceae	Linalool	terpenoid	C10H18O	psocoptera	Liposcelis bostrychophila	adult	NA	no	no	fumigation	1,85-2,12	1.96	1,85	2,12	#VALUE!	mg/L air	LC50	50	1960	1850	2120	270	µg/L air	1,85-2,12	TRUE
10.3390/molecules180910733	2013	40.00439099912269, 116.3530201836492	Artemisia rupestris	asteraceae	α-Terpineol	terpenoid	C10H18O	psocoptera	Liposcelis bostrychophila	adult	NA	no	no	fumigation	1,01-1,21	1.12	1,01	1,21	#VALUE!	mg/L air	LC50	50	1120	1010	1210	200	µg/L air	1,01-1,21	TRUE
10.3390/molecules180910733	2013	40.00439099912269, 116.3530201836492	Artemisia rupestris	asteraceae	α-Terpinyl acetate	terpenoid	C10H2002	psocoptera	Liposcelis bostrychophila	adult	NA	no	no	fumigation	1,14-1,33	1.26	1,14	1,33	#VALUE!	mg/L air	LC50	50	1260	1140	1330	190	µg/L air	1,14-1,33	TRUE
10.3390/molecules180910733	2013	40.00439099912269, 116.3530201836492	Artemisia rupestris	asteraceae	4-Terpinenol	terpenoid	C10H18O	psocoptera	Liposcelis bostrychophila	adult	NA	no	no	fumigation	0,31-0,38	0.34	0,31	0,38	#VALUE!	mg/L air	LC50	50	340	310	380	70	µg/L air	0,31-0,38	TRUE
10.3390/molecules200915735	2009	39.962126369404395, 116.36632587015689	Etlingera yunnanensis	zingiberaceae	Estragole	other	C10H12O	coleoptera	Tribolium castaneum	adult	NA	no	yes	topical	18,95-22,36	20.41	18,95	22,36	#VALUE!	µg/insect	LD50	50	20.41	18,95	22,36	3.41	μg/insect	18,95-22,36	TRUE
10.3390/molecules200915735	2009	39.962126369404395, 116.36632587015689	Etlingera yunnanensis	zingiberaceae	β-Caryophyllene	terpene	C15H24	coleoptera	Tribolium castaneum	adult	NA	no	yes	topical	37,94-45,52	41.72	37,94	45,52	#VALUE!	µg/insect	LD50	50	41.72	37,94	45,52	7.58	μg/insect	37,94-45,52	TRUE
10.3390/molecules200915735	2009	39.962126369404395, 116.36632587015689	Etlingera yunnanensis	zingiberaceae	1,8-Cineole	terpenoid	C10H18O	coleoptera	Tribolium castaneum	adult	NA	no	yes	topical	17,51-20,65	18.86	17,51	20,65	#VALUE!	µg/insect	LD50	50	18.86	17,51	20,65	3.14	μg/insect	17,51-20,65	TRUE
10.3390/molecules200915735	2009	39.962126369404395, 116.36632587015689	Etlingera yunnanensis	zingiberaceae	Limonene	terpene	C10H16	coleoptera	Tribolium castaneum	adult	NA	no	yes	topical	11,72-15,49	13.4	11,72	15,49	#VALUE!	µg/insect	LD50	50	13.4	11,72	15,49	3.77	μg/insect	11,72-15,49	TRUE
10.3390/molecules200915735	2009	39.962126369404395, 116.36632587015689	Etlingera yunnanensis	zingiberaceae	Estragole	other	C10H12O	psocoptera	Liposcelis bostrychophila	adult	NA	no	yes	topical	28,13-32,49	30.22	28,13	32,49	#VALUE!	µg/cm2	LD50	50	30.22	28,13	32,49	4.36	μg/cm2	28,13-32,49	TRUE
10.3390/molecules200915735	2009	39.962126369404395, 116.36632587015689	Etlingera yunnanensis	zingiberaceae	β-Caryophyllene	terpene	C15H24	psocoptera	Liposcelis bostrychophila	adult	NA	no	yes	topical	71,26-77,75	74.11	71,26	77,75	#VALUE!	µg/cm2	LD50	50	74.11	71,26	77,75	6.49	μg/cm2	71,26-77,75	TRUE
10.3390/molecules200915735	2009	39.962126369404395, 116.36632587015689	Etlingera yunnanensis	zingiberaceae	1,8-Cineole	terpenoid	C10H18O	psocoptera	Liposcelis bostrychophila	adult	NA	no	yes	topical	302,38-333,90	321.2	302,38	333,90	#VALUE!	µg/cm2	LD50	50	321.2	302,38	333,90	31.52	μg/cm2	302,38-333,90	TRUE
10.3390/molecules200915735	2009	39.962126369404395, 116.36632587015689	Etlingera yunnanensis	zingiberaceae	Limonene	terpene	C10H16	psocoptera	Liposcelis bostrychophila	adult	NA	no	yes	topical	238,13-283,68	259.62	238,13	283,68	#VALUE!	µg/cm2	LD50	50	259.62	238,13	283,68	45.55	μg/cm2	238,13-283,68	TRUE
10.3390/molecules21040423	2016	30.4752924211292, 114.3530457256546	Cinnamomum Camphora	lauraceae	Linalool	terpenoid	C10H18O	hemiptera	Aphis glycines	adult	NA	no	yes	contact	417,69-673,64	523.66	417,69	673,64	#VALUE!	mg/L	LC50	150	0.52366	0.41769	0.67364	0.25595	µg/L	417,69-673,64	TRUE
10.3390/molecules22040621	2017	-10.92634134882973, -37.10253154580422	Hyptis pectinata	lamiaceae	β-Caryophyllene	terpene	C15H24	hymenoptera	Acromyrmex balzani	adult	NA	no	yes	topical	13,87-17,68	15.59	13,87	17,68	#VALUE!	µg/mg	LD50	90	15.59	13,87	17,68	3.81	µg/mg	13,87-17,68	TRUE
10.3390/molecules22040621	2017	-10.92634134882973, -37.10253154580422	Hyptis pectinata	lamiaceae	Calamusenone	terpenoid	C15H22O	hymenoptera	Acromyrmex balzani	adult	NA	no	yes	topical	12,56-13,82	13.21	12,56	13,82	#VALUE!	µg/mg	LD50	90	13.21	12,56	13,82	1.26	µg/mg	12,56-13,82	TRUE
10.3390/molecules22040621	2017	-10.92634134882973, -37.10253154580422	Hyptis pectinata	lamiaceae	Caryophyllene oxide	terpenoid	C15H24O	hymenoptera	Acromyrmex balzani	adult	NA	no	yes	topical	17,00-21,08	18.97	17,00	21,08	#VALUE!	µg/mg	LD50	90	18.97	17,00	21,08	4.08	µg/mg	17,00-21,08	TRUE
10.3390/molecules22040621	2017	-10.92634134882973, -37.10253154580422	Hyptis pectinata	lamiaceae	β-Caryophyllene	terpene	C15H24	hymenoptera	Acromyrmex balzani	adult	NA	no	yes	topical	4,14-5,46	4.76	4,14	5,46	#VALUE!	µg/mg	LD50	90	4.76	4,14	5,46	1.32	µg/mg	4,14-5,46	TRUE
10.3390/molecules22040621	2017	-10.92634134882973, -37.10253154580422	Hyptis pectinata	lamiaceae	Calamusenone	terpenoid	C15H22O	hymenoptera	Acromyrmex balzani	adult	NA	no	yes	topical	5,25-6,61	5.96	5,25	6,61	#VALUE!	µg/mg	LD50	90	5.96	5,25	6,61	1.36	µg/mg	5,25-6,61	TRUE
10.3390/molecules22040621	2017	-10.92634134882973, -37.10253154580422	Hyptis pectinata	lamiaceae	Caryophyllene oxide	terpenoid	C15H24O	hymenoptera	Acromyrmex balzani	adult	NA	no	yes	topical	29,47-40,99	35.34	29,47	40,99	#VALUE!	µg/mg	LD50	90	35.34	29,47	40,99	11.52	µg/mg	29,47-40,99	TRUE
10.3390/molecules23020343	2018	22.829213720125413, 108.33818460849184	Artemisia lavandulaefolia	asteraceae	Chamazulene	other	C14H16	coleoptera	Lasioderma serricorne	adult	NA	no	no	topical	13,31-17,02	15.18	13,31	17,02	#VALUE!	µg/insect	LD50	50	15.18	13,31	17,02	3.71	μg/insect	13,31-17,02	TRUE
10.3390/molecules23092131	2018	39.96220534412881, 116.36616485939639	Asarum heterotropoides	aristolochiaceae	Methyl eugenol	other	C11H14O2	coleoptera	Lasioderma serricorne	adult	NA	yes	no	fumigation	7,07-13,73	10.82	7,07	13,73	#VALUE!	mg/L air	LC50	50	10820	7070	13730	6660	µg/L air	7,07-13,73	TRUE
10.3390/molecules23092131	2018	39.96220534412881, 116.36616485939639	Asarum heterotropoides	aristolochiaceae	Safrole	other	C10H10O2	coleoptera	Lasioderma serricorne	adult	NA	yes	no	fumigation	13,39-23,68	18.93	13,39	23,68	#VALUE!	mg/L air	LC50	50	0.01893	0.01339	0.02368	0.01029	µg/L air	13,39-23,68	TRUE
10.3390/molecules23092131	2018	39.96220534412881, 116.36616485939639	Asarum heterotropoides	aristolochiaceae	3,5-Dimethoxytoluene	phenolic	C9H12O2	coleoptera	Lasioderma serricorne	adult	NA	yes	no	fumigation	4,57-5,82	4.99	4,57	5,82	#VALUE!	mg/L air	LC50	50	0.00499	0.00457	0.00582	0.00125	µg/L air	4,57-5,82	TRUE
10.3390/molecules23092131	2018	39.96220534412881, 116.36616485939639	Asarum heterotropoides	aristolochiaceae	Safrole	other	C10H10O2	psocoptera	Liposcelis bostrychophila	adult	NA	yes	no	fumigation	0,74-0,94	0.83	0,74	0,94	#VALUE!	mg/L air	LC50	50	0.00083	0.00074	0.00094	0.0002	µg/L air	0,74-0,94	TRUE
10.3390/molecules23092131	2018	39.96220534412881, 116.36616485939639	Asarum heterotropoides	aristolochiaceae	3,5-Dimethoxytoluene	phenolic	C9H12O2	psocoptera	Liposcelis bostrychophila	adult	NA	yes	no	fumigation	0,82-1,01	0.91	0,82	1,01	#VALUE!	mg/L air	LC50	50	0.00091	0.00082	0.00101	0.00019	µg/L air	0,82-1,01	TRUE
10.3390/molecules23092131	2018	39.96220534412881, 116.36616485939639	Asarum heterotropoides	aristolochiaceae	Methyl eugenol	other	C11H14O2	coleoptera	Lasioderma serricorne	adult	NA	yes	no	contact	11,16-14,59	12.71	11,16	14,59	#VALUE!	µg/insect	LD50	50	12.71	11,16	14,59	3.43	μg/insect	11,16-14,59	TRUE
10.3390/molecules23092131	2018	39.96220534412881, 116.36616485939639	Asarum heterotropoides	aristolochiaceae	Safrole	other	C10H10O2	coleoptera	Lasioderma serricorne	adult	NA	yes	no	contact	7,55-10,75	9.08	7,55	10,75	#VALUE!	µg/insect	LD50	50	9.08	7,55	10,75	3.2	μg/insect	7,55-10,75	TRUE
10.3390/molecules23092131	2018	39.96220534412881, 116.36616485939639	Asarum heterotropoides	aristolochiaceae	3,5-Dimethoxytoluene	phenolic	C9H12O2	coleoptera	Lasioderma serricorne	adult	NA	yes	no	contact	19,52-28,86	23.73	19,52	28,86	#VALUE!	µg/insect	LD50	50	23.73	19,52	28,86	9.34	μg/insect	19,52-28,86	TRUE
10.3390/molecules23092131	2018	39.96220534412881, 116.36616485939639	Asarum heterotropoides	aristolochiaceae	Methyl eugenol	other	C11H14O2	psocoptera	Liposcelis bostrychophila	adult	NA	yes	no	contact	29,69-34,02	31.66	29,69	34,02	#VALUE!	µg/cm2	LD50	50	31.66	29,69	34,02	4.33	μg/cm2	29,69-34,02	TRUE
10.3390/molecules23092131	2018	39.96220534412881, 116.36616485939639	Asarum heterotropoides	aristolochiaceae	Safrole	other	C10H10O2	psocoptera	Liposcelis bostrychophila	adult	NA	yes	no	contact	20,07-22,70	21.32	20,07	22,70	#VALUE!	µg/cm2	LD50	50	21.32	20,07	22,70	2.63	μg/cm2	20,07-22,70	TRUE
10.3390/molecules23092131	2018	39.96220534412881, 116.36616485939639	Asarum heterotropoides	aristolochiaceae	3,5-Dimethoxytoluene	phenolic	C9H12O2	psocoptera	Liposcelis bostrychophila	adult	NA	yes	no	contact	17,45-19,82	18.63	17,45	19,82	#VALUE!	µg/cm2	LD50	50	18.63	17,45	19,82	2.37	μg/cm2	17,45-19,82	TRUE
10.4314/tjpr.v16i1.23	2016	40.00436634440862, 116.35296653946733	Bidens frondosa	asteraceae	Borneol	terpenoid	C10H18O	psocoptera	Liposcelis bostrychophila	adult	NA	no	no	contact	91,03-106,78	98.04	91,03	106,78	#VALUE!	μg/cm2	LC50	50	98.04	91,03	106,78	15.75	μg/cm2	91,03-106,78	TRUE
10.4314/tjpr.v16i1.23	2016	40.00436634440862, 116.35296653946733	Bidens frondosa	asteraceae	Caryophyllene oxide	terpenoid	C15H24O	psocoptera	Liposcelis bostrychophila	adult	NA	no	no	contact	76,24-90,43	84.62	76,24	90,43	#VALUE!	μg/cm2	LC50	50	84.62	76,24	90,43	14.19	μg/cm2	76,24-90,43	TRUE
10.4314/tjpr.v16i1.23	2016	40.00436634440862, 116.35296653946733	Bidens frondosa	asteraceae	β-Cedrene	terpene	C15H24	psocoptera	Liposcelis bostrychophila	adult	NA	no	no	contact	419,34-496,98	458.79	419,34	496,98	#VALUE!	μg/cm2	LC50	50	458.79	419,34	496,98	77.64	μg/cm2	419,34-496,98	TRUE
10.4314/tjpr.v16i1.23	2016	40.00436634440862, 116.35296653946733	Bidens frondosa	asteraceae	4-Terpinenol	terpenoid	C10H18O	psocoptera	Liposcelis bostrychophila	adult	NA	no	no	contact	195,45-229,54	211.35	195,45	229,54	#VALUE!	μg/cm2	LC50	50	211.35	195,45	229,54	34.09	μg/cm2	195,45-229,54	TRUE
10.4314/tjpr.v16i1.23	2016	40.00436634440862, 116.35296653946733	Bidens frondosa	asteraceae	Borneol	terpenoid	C10H18O	psocoptera	Liposcelis bostrychophila	adult	NA	no	no	fumigation	2065,12-2387,45	2200.8	2065,12	2387,45	#VALUE!	µg/L	LC50	50	2200.8	2065,12	2387,45	322.33	µg/L	2065,12-2387,45	TRUE
10.4314/tjpr.v16i1.23	2016	40.00436634440862, 116.35296653946733	Bidens frondosa	asteraceae	4-Terpinenol	terpenoid	C10H18O	psocoptera	Liposcelis bostrychophila	adult	NA	no	no	fumigation	319,34-361,76	335.24	319,34	361,76	#VALUE!	µg/L	LC50	50	335.24	319,34	361,76	42.42	µg/L	319,34-361,76	TRUE
10.4315/0362-028X.JFP-15-089	2015	40.00439099912269, 116.35303091248561	Clinopodium chinense	lamiaceae	Bornyl acetate	other	C12H20O2	psocoptera	Liposcelis bostrychophila	adult	NA	no	yes	contact	294,67-345,45	321.42	294,67	345,45	#VALUE!	µg/cm2	LD50	50	321.42	294,67	345,45	50.78	μg/cm2	294,67-345,45	TRUE
10.4315/0362-028X.JFP-15-089	2015	40.00439099912269, 116.35303091248561	Clinopodium chinense	lamiaceae	Caryophyllen	Terpene	C15H24	psocoptera	Liposcelis bostrychophila	adult	NA	no	yes	contact	254,45-292,14	275	254,45	292,14	#VALUE!	µg/cm2	LD50	50	275	254,45	292,14	37.69	μg/cm2	254,45-292,14	TRUE
10.4315/0362-028X.JFP-15-089	2015	40.00439099912269, 116.35303091248561	Clinopodium chinense	lamiaceae	Piperitone	terpenoid	C10H16O	psocoptera	Liposcelis bostrychophila	adult	NA	no	yes	contact	125,45-148,78	139.74	125,45	148,78	#VALUE!	µg/cm2	LD50	50	139.74	125,45	148,78	23.33	μg/cm2	125,45-148,78	TRUE
10.4315/0362-028X.JFP-15-089	2015	40.00439099912269, 116.35303091248561	Clinopodium chinense	lamiaceae	Bornyl acetate	other	C12H20O2	psocoptera	Liposcelis bostrychophila	adult	NA	no	yes	fumigation	321,56-380,93	351.69	321,56	380,93	#VALUE!	µg/L	LC50	50	351.69	321,56	380,93	59.37	µg/L	321,56-380,93	TRUE
10.4315/0362-028X.JFP-15-089	2015	40.00439099912269, 116.35303091248561	Clinopodium chinense	lamiaceae	Piperitone	terpenoid	C10H16O	psocoptera	Liposcelis bostrychophila	adult	NA	no	yes	fumigation	286,48-337,25	311.12	286,48	337,25	#VALUE!	µg/L	LC50	50	311.12	286,48	337,25	50.77	µg/L	286,48-337,25	TRUE
10.4315/0362-028X.JFP-17-399	2017	35.85025051365661, 127.13022356057992	Eucalyptus dives	myrtaceae	3-Carvomenthenone	terpenoid	C10H16O	lepidoptera	Plodia interpunctella	larvae	NA	no	no	contact	42,28-48,53	45.2	42,28	48,53	#VALUE!	μg/cm2	LD50	90	45.2	42,28	48,53	6.25	μg/cm2	42,28-48,53	TRUE
10.4315/0362-028X.JFP-17-399	2017	35.85025051365661, 127.13022356057992	Eucalyptus dives	myrtaceae	Cyclohexenone	other	C6H8O	lepidoptera	Plodia interpunctella	larvae	NA	no	no	contact	1,83-2,14	1.91	1,83	2,14	#VALUE!	μg/cm2	LD50	90	1.91	1,83	2,14	0.31	μg/cm2	1,83-2,14	TRUE
10.4315/0362-028X.JFP-17-399	2017	35.85025051365661, 127.13022356057992	Eucalyptus dives	myrtaceae	Methylcyclohexenone	other	C7H10O	lepidoptera	Plodia interpunctella	larvae	NA	no	no	contact	1,94-2,32	2.11	1,94	2,32	#VALUE!	μg/cm2	LD50	90	2.11	1,94	2,32	0.38	μg/cm2	1,94-2,32	TRUE
10.4315/0362-028X.JFP-17-399	2017	35.85025051365661, 127.13022356057992	Eucalyptus dives	myrtaceae	Seudenone	other	C7H10O	lepidoptera	Plodia interpunctella	larvae	NA	no	no	contact	1,92-2,35	2.13	1,92	2,35	#VALUE!	μg/cm2	LD50	90	2.13	1,92	2,35	0.43	μg/cm2	1,92-2,35	TRUE
10.4315/0362-028X.JFP-17-399	2017	35.85025051365661, 127.13022356057992	Eucalyptus dives	myrtaceae	3-Carvomenthenone	terpenoid	C10H16O	lepidoptera	Plodia interpunctella	larvae	NA	no	no	fumigation	94,64-121,59	105.28	94,64	121,59	#VALUE!	μg/cm3	LD50	90	105.28	94,64	121,59	26.95	μg/cm3	94,64-121,59	TRUE
10.4315/0362-028X.JFP-17-399	2017	35.85025051365661, 127.13022356057992	Eucalyptus dives	myrtaceae	Cyclohexenone	other	C6H8O	lepidoptera	Plodia interpunctella	larvae	NA	no	no	fumigation	9,03-12,58	10.93	9,03	12,58	#VALUE!	μg/cm3	LD50	90	10.93	9,03	12,58	3.55	μg/cm3	9,03-12,58	TRUE
10.4315/0362-028X.JFP-17-399	2017	35.85025051365661, 127.13022356057992	Eucalyptus dives	myrtaceae	Methylcyclohexenone	other	C7H10O	lepidoptera	Plodia interpunctella	larvae	NA	no	no	fumigation	7,77-12,17	10.58	7,77	12,17	#VALUE!	μg/cm3	LD50	90	10.58	7,77	12,17	4.4	μg/cm3	7,77-12,17	TRUE
10.4315/0362-028X.JFP-17-399	2017	35.85025051365661, 127.13022356057992	Eucalyptus dives	myrtaceae	Seudenone	other	C7H10O	lepidoptera	Plodia interpunctella	larvae	NA	no	no	fumigation	7,64-11,55	9.23	7,64	11,55	#VALUE!	μg/cm3	LD50	90	9.23	7,64	11,55	3.91	μg/cm3	7,64-11,55	TRUE
10.4315/0362-028X.JFP-17-399	2017	35.85025051365661, 127.13022356057992	Eucalyptus dives	myrtaceae	3-Carvomenthenone	terpenoid	C10H16O	coleoptera	Tribolium castaneum	larvae	NA	no	no	contact	88,06-96,53	92.12	88,06	96,53	#VALUE!	μg/cm2	LD50	90	92.12	88,06	96,53	8.47	μg/cm2	88,06-96,53	TRUE
10.4315/0362-028X.JFP-17-399	2017	35.85025051365661, 127.13022356057992	Eucalyptus dives	myrtaceae	Cyclohexenone	other	C6H8O	coleoptera	Tribolium castaneum	larvae	NA	no	no	contact	15,45-19,17	17.25	15,45	19,17	#VALUE!	μg/cm2	LD50	90	17.25	15,45	19,17	3.72	μg/cm2	15,45-19,17	TRUE
10.4315/0362-028X.JFP-17-399	2017	35.85025051365661, 127.13022356057992	Eucalyptus dives	myrtaceae	Methylcyclohexenone	other	C7H10O	coleoptera	Tribolium castaneum	larvae	NA	no	no	contact	26,47-30,16	28.32	26,47	30,16	#VALUE!	μg/cm2	LD50	90	28.32	26,47	30,16	3.69	μg/cm2	26,47-30,16	TRUE
10.4315/0362-028X.JFP-17-399	2017	35.85025051365661, 127.13022356057992	Eucalyptus dives	myrtaceae	Seudenone	other	C7H10O	coleoptera	Tribolium castaneum	larvae	NA	no	no	contact	27,23-34,17	31.24	27,23	34,17	#VALUE!	μg/cm2	LD50	90	31.24	27,23	34,17	6.94	μg/cm2	27,23-34,17	TRUE
10.4315/0362-028X.JFP-17-399	2017	35.85025051365661, 127.13022356057992	Eucalyptus dives	myrtaceae	3-Carvomenthenone	terpenoid	C10H16O	coleoptera	Tribolium castaneum	adult	NA	no	no	contact	92,74-100,15	96.32	92,74	100,15	#VALUE!	μg/cm2	LD50	90	96.32	92,74	100,15	7.41	μg/cm2	92,74-100,15	TRUE
10.4315/0362-028X.JFP-17-399	2017	35.85025051365661, 127.13022356057992	Eucalyptus dives	myrtaceae	Cyclohexenone	other	C6H8O	coleoptera	Tribolium castaneum	adult	NA	no	no	contact	17,46-21,12	19.35	17,46	21,12	#VALUE!	μg/cm2	LD50	90	19.35	17,46	21,12	3.66	μg/cm2	17,46-21,12	TRUE
10.4315/0362-028X.JFP-17-399	2017	35.85025051365661, 127.13022356057992	Eucalyptus dives	myrtaceae	Methylcyclohexenone	other	C7H10O	coleoptera	Tribolium castaneum	adult	NA	no	no	contact	35,85-39,12	37.24	35,85	39,12	#VALUE!	μg/cm2	LD50	90	37.24	35,85	39,12	3.27	μg/cm2	35,85-39,12	TRUE
10.4315/0362-028X.JFP-17-399	2017	35.85025051365661, 127.13022356057992	Eucalyptus dives	myrtaceae	Seudenone	other	C7H10O	coleoptera	Tribolium castaneum	adult	NA	no	no	contact	33,86-38,52	36.26	33,86	38,52	#VALUE!	μg/cm2	LD50	90	36.26	33,86	38,52	4.66	μg/cm2	33,86-38,52	TRUE
10.4315/0362-028X.JFP-17-399	2017	35.85025051365661, 127.13022356057992	Eucalyptus dives	myrtaceae	3-Carvomenthenone	terpenoid	C10H16O	coleoptera	Tribolium castaneum	larvae	NA	no	no	fumigation	101,71-109,35	105.92	101,71	109,35	#VALUE!	μg/cm3	LD50	90	105.92	101,71	109,35	7.64	μg/cm3	101,71-109,35	TRUE
10.4315/0362-028X.JFP-17-399	2017	35.85025051365661, 127.13022356057992	Eucalyptus dives	myrtaceae	Cyclohexenone	other	C6H8O	coleoptera	Tribolium castaneum	larvae	NA	no	no	fumigation	23,64-27,28	25.41	23,64	27,28	#VALUE!	μg/cm3	LD50	90	25.41	23,64	27,28	3.64	μg/cm3	23,64-27,28	TRUE
10.4315/0362-028X.JFP-17-399	2017	35.85025051365661, 127.13022356057992	Eucalyptus dives	myrtaceae	Methylcyclohexenone	other	C7H10O	coleoptera	Tribolium castaneum	larvae	NA	no	no	fumigation	61,53-67,48	64.23	61,53	67,48	#VALUE!	μg/cm3	LD50	90	64.23	61,53	67,48	5.95	μg/cm3	61,53-67,48	TRUE
10.4315/0362-028X.JFP-17-399	2017	35.85025051365661, 127.13022356057992	Eucalyptus dives	myrtaceae	Seudenone	other	C7H10O	coleoptera	Tribolium castaneum	larvae	NA	no	no	fumigation	76,21-82,64	79.43	76,21	82,64	#VALUE!	μg/cm3	LD50	90	79.43	76,21	82,64	6.43	μg/cm3	76,21-82,64	TRUE
10.4315/0362-028X.JFP-17-399	2017	35.85025051365661, 127.13022356057992	Eucalyptus dives	myrtaceae	3-Carvomenthenone	terpenoid	C10H16O	coleoptera	Tribolium castaneum	adult	NA	no	no	fumigation	112,55-121,36	117.33	112,55	121,36	#VALUE!	μg/cm3	LD50	90	117.33	112,55	121,36	8.81	μg/cm3	112,55-121,36	TRUE
10.4315/0362-028X.JFP-17-399	2017	35.85025051365661, 127.13022356057992	Eucalyptus dives	myrtaceae	Cyclohexenone	other	C6H8O	coleoptera	Tribolium castaneum	adult	NA	no	no	fumigation	57,50-61,04	59.33	57,50	61,04	#VALUE!	μg/cm3	LD50	90	59.33	57,50	61,04	3.54	μg/cm3	57,50-61,04	TRUE
10.4315/0362-028X.JFP-17-399	2017	35.85025051365661, 127.13022356057992	Eucalyptus dives	myrtaceae	Methylcyclohexenone	other	C7H10O	coleoptera	Tribolium castaneum	adult	NA	no	no	fumigation	77,05-85,05	81.34	77,05	85,05	#VALUE!	μg/cm3	LD50	90	81.34	77,05	85,05	8	μg/cm3	77,05-85,05	TRUE
10.4315/0362-028X.JFP-17-399	2017	35.85025051365661, 127.13022356057992	Eucalyptus dives	myrtaceae	Seudenone	other	C7H10O	coleoptera	Tribolium castaneum	adult	NA	no	no	fumigation	83,02-87,43	85.14	83,02	87,43	#VALUE!	μg/cm3	LD50	90	85.14	83,02	87,43	4.41	μg/cm3	83,02-87,43	TRUE
10.5650/jos.ess14057	2014	39.96207702945507, 116.3670554310307	Artemisia argyi	asteraceae	Eucalyptol	terpenoid	C10H18O	coleoptera	Lasioderma serricorne	adult	NA	no	yes	topical	12,88-18,02	15.58	12,88	18,02	#VALUE!	µg/insect	LD50	50	15.58	12,88	18,02	5.14	μg/insect	12,88-18,02	TRUE
10.5650/jos.ess14057	2014	39.96207702945507, 116.3670554310307	Artemisia argyi	asteraceae	β-Pinene	terpene	C10H16	coleoptera	Lasioderma serricorne	adult	NA	no	yes	topical	58,13- 76,09	65.55	58,13	76,09	#VALUE!	µg/insect	LD50	50	65.55	58,13	76,09	17.96	μg/insect	58,13- 76,09	TRUE
10.5650/jos.ess14057	2014	39.96207702945507, 116.3670554310307	Artemisia argyi	asteraceae	Camphor	terpenoid	C10H16O	coleoptera	Lasioderma serricorne	adult	NA	no	yes	topical	7,78-14,07	11.3	7,78	14,07	#VALUE!	µg/insect	LD50	50	11.3	7,78	14,07	6.29	μg/insect	7,78-14,07	TRUE
10.5650/jos.ess14057	2014	39.96207702945507, 116.3670554310307	Artemisia argyi	asteraceae	β-Caryophyllene	terpene	C15H24	coleoptera	Lasioderma serricorne	adult	NA	no	yes	topical	31,89-39,54	35.52	31,89	39,54	#VALUE!	µg/insect	LD50	50	35.52	31,89	39,54	7.65	μg/insect	31,89-39,54	TRUE
10.5650/jos.ess14057	2014	39.96207702945507, 116.3670554310307	Artemisia argyi	asteraceae	Eucalyptol	terpenoid	C10H18O	coleoptera	Lasioderma serricorne	adult	NA	no	yes	fumigation	4,63-5,70	5.18	4,63	5,70	#VALUE!	µg/L air	LD50	50	5.18	4,63	5,70	1.07	µg/L air	4,63-5,70	TRUE
10.5650/jos.ess14057	2014	39.96207702945507, 116.3670554310307	Artemisia argyi	asteraceae	β-Pinene	terpene	C10H16	coleoptera	Lasioderma serricorne	adult	NA	no	yes	fumigation	26,38-31,79	29.03	26,38	31,79	#VALUE!	µg/L air	LD50	50	29.03	26,38	31,79	5.41	µg/L air	26,38-31,79	TRUE
10.5650/jos.ess14057	2014	39.96207702945507, 116.3670554310307	Artemisia argyi	asteraceae	Camphor	terpenoid	C10H16O	coleoptera	Lasioderma serricorne	adult	NA	no	yes	fumigation	2,57-3,26	2.91	2,57	3,26	#VALUE!	µg/L air	LD50	50	2.91	2,57	3,26	0.69	µg/L air	2,57-3,26	TRUE
10.5650/jos.ess14087	2014	39.96215103936569, 116.36626149713861	Amomum tsaoko	zingiberaceae	Eucalyptol	terpenoid	C10H18O	coleoptera	Tribolium castaneum	adult	NA	no	no	topical	17,13-20,69	18.83	17,13	20,69	#VALUE!	μg/insect	LD50	50	18.83	17,13	20,69	3.56	μg/insect	17,13-20,69	TRUE
10.5650/jos.ess14087	2014	39.96215103936569, 116.36626149713861	Amomum tsaoko	zingiberaceae	Limonene	terpene	C10H16	coleoptera	Tribolium castaneum	adult	NA	no	no	topical	12,88-17,04	14.97	12,88	17,04	#VALUE!	μg/insect	LD50	50	14.97	12,88	17,04	4.16	μg/insect	12,88-17,04	TRUE
10.5650/jos.ess14087	2014	39.96215103936569, 116.36626149713861	Amomum tsaoko	zingiberaceae	Eucalyptol	terpenoid	C10H18O	coleoptera	Lasioderma serricorne	adult	NA	no	no	topical	12,88-18,02	15.58	12,88	18,02	#VALUE!	μg/insect	LD50	50	15.58	12,88	18,02	5.14	μg/insect	12,88-18,02	TRUE
10.5650/jos.ess14087	2014	39.96215103936569, 116.36626149713861	Amomum tsaoko	zingiberaceae	Limonene	terpene	C10H16	coleoptera	Lasioderma serricorne	adult	NA	no	no	topical	11,63-16,18	13.66	11,63	16,18	#VALUE!	μg/insect	LD50	50	13.66	11,63	16,18	4.55	μg/insect	11,63-16,18	TRUE
10.5650/jos.ess14087	2014	39.96215103936569, 116.36626149713861	Amomum tsaoko	zingiberaceae	Eucalyptol	terpenoid	C10H18O	coleoptera	Tribolium castaneum	adult	NA	no	no	fumigation	4,73-6,17	5.47	4,73	6,17	#VALUE!	mg/L air	LC50	50	5470	4730	6170	1440	µg/L air	4,73-6,17	TRUE
10.5650/jos.ess14087	2014	39.96215103936569, 116.36626149713861	Amomum tsaoko	zingiberaceae	Limonene	terpene	C10H16	coleoptera	Tribolium castaneum	adult	NA	no	no	fumigation	5,38-7,05	6.21	5,38	7,05	#VALUE!	mg/L air	LC50	50	6210	5380	7050	1670	µg/L air	5,38-7,05	TRUE
10.5650/jos.ess14087	2014	39.96215103936569, 116.36626149713861	Amomum tsaoko	zingiberaceae	Eucalyptol	terpenoid	C10H18O	coleoptera	Lasioderma serricorne	adult	NA	no	no	fumigation	4,63-5,70	5.18	4,63	5,70	#VALUE!	mg/L air	LC50	50	5180	4630	5700	1070	µg/L air	4,63-5,70	TRUE
10.5650/jos.ess14087	2014	39.96215103936569, 116.36626149713861	Amomum tsaoko	zingiberaceae	Limonene	terpene	C10H16	coleoptera	Lasioderma serricorne	adult	NA	no	no	fumigation	12,41-15,76	14.07	12,41	15,76	#VALUE!	mg/L air	LC50	50	14070	12410	15760	3350	µg/L air	12,41-15,76	TRUE
10.5650/jos.ess14187	2015	39.962068806126716, 116.36634732782964	Artemisia stolonifera	asteraceae	β-Pinene	terpene	C10H16	coleoptera	Lasioderma serricorne	adult	NA	no	no	fumigation	26,38-31,79	29.03	26,38	31,79	#VALUE!	µg/mL air	LC50	50	29.03	26,38	31,79	5.41	µg/mL air	26,38-31,79	TRUE
10.5650/jos.ess14187	2015	39.962068806126716, 116.36634732782964	Artemisia stolonifera	asteraceae	Camphor	terpenoid	C10H16O	coleoptera	Lasioderma serricorne	adult	NA	no	no	fumigation	2,57-3,26	2.91	2,57	3,26	#VALUE!	µg/mL air	LC50	50	2.91	2,57	3,26	0.69	µg/mL air	2,57-3,26	TRUE
10.5650/jos.ess14187	2015	39.962068806126716, 116.36634732782964	Artemisia stolonifera	asteraceae	β-Pinene	terpene	C10H16	coleoptera	Tribolium castaneum	adult	NA	no	no	fumigation	14,50-18,61	16.43	14,50	18,61	#VALUE!	µg/mL air	LC50	50	16.43	14,50	18,61	4.11	µg/mL air	14,50-18,61	TRUE
10.5650/jos.ess14187	2015	39.962068806126716, 116.36634732782964	Artemisia stolonifera	asteraceae	Terpinen-4-ol	terpenoid	C10H18O	coleoptera	Tribolium castaneum	adult	NA	no	no	fumigation	3,30-4,26	3.74	3,30	4,26	#VALUE!	µg/mL air	LC50	50	3.74	3,30	4,26	0.96	µg/mL air	3,30-4,26	TRUE
10.5650/jos.ess14231	2014	39.96270085800841, 116.36472531670682	Dendranthema indicum	asteraceae	Chamazulene	other	C14H16	coleoptera	Tribolium castaneum	adult	NA	no	no	topical	27,91-31,04	29.52	27,91	31,04	#VALUE!	µg/insect	LD50	50	29.52	27,91	31,04	3.13	μg/insect	27,91-31,04	TRUE
10.5650/jos.ess14231	2014	39.96270085800841, 116.36472531670682	Dendranthema indicum	asteraceae	Chamazulene	other	C14H16	coleoptera	Stegobium paniceum	adult	NA	no	no	topical	3,63-4,93	4.3	3,63	4,93	#VALUE!	µg/insect	LD50	50	4.3	3,63	4,93	1.3	μg/insect	3,63-4,93	TRUE
10.5650/jos.ess14231	2014	39.96270085800841, 116.36472531670682	Dendranthema indicum	asteraceae	β-Caryophyllene	terpene	C15H24	coleoptera	Tribolium castaneum	adult	NA	no	no	topical	41,99-52,36	46.77	41,99	52,36	#VALUE!	µg/insect	LD50	50	46.77	41,99	52,36	10.37	μg/insect	41,99-52,36	TRUE
10.5650/jos.ess14231	2014	39.96270085800841, 116.36472531670682	Dendranthema indicum	asteraceae	Eucalyptol	terpenoid	C10H18O	coleoptera	Tribolium castaneum	adult	NA	no	no	topical	17,13-20,69	18.83	17,13	20,69	#VALUE!	µg/insect	LD50	50	18.83	17,13	20,69	3.56	μg/insect	17,13-20,69	TRUE
10.5650/jos.ess14231	2014	39.96270085800841, 116.36472531670682	Dendranthema indicum	asteraceae	β-Caryophyllene	terpene	C15H24	coleoptera	Stegobium paniceum	adult	NA	no	no	topical	24,01-33,72	30.08	24,01	33,72	#VALUE!	µg/insect	LD50	50	30.08	24,01	33,72	9.71	μg/insect	24,01-33,72	TRUE
10.5650/jos.ess14231	2014	39.96270085800841, 116.36472531670682	Dendranthema indicum	asteraceae	Eucalyptol	terpenoid	C10H18O	coleoptera	Stegobium paniceum	adult	NA	no	no	topical	18,59-23,17	20.77	18,59	23,17	#VALUE!	µg/insect	LD50	50	20.77	18,59	23,17	4.58	μg/insect	18,59-23,17	TRUE
10.5650/jos.ess19080	2019	30.99783153089806, 102.36025314843414	Ligusticum jeholense	apiaceae	N-butyl benzene	other	C10H14	coleoptera	Tribolium castaneum	adult	NA	no	no	contact	21,25-26,95	23.99	21,25	26,95	#VALUE!	µg/insect	LD50	50	23.99	21,25	26,95	5.7	μg/insect	21,25-26,95	TRUE
10.5650/jos.ess19080	2019	30.99783153089806, 102.36025314843414	Ligusticum jeholense	apiaceae	Myristicin	other	C11H12O3	coleoptera	Tribolium castaneum	adult	NA	no	no	contact	32,95-46,08	39.48	32,95	46,08	#VALUE!	µg/insect	LD50	50	39.48	32,95	46,08	13.13	μg/insect	32,95-46,08	TRUE
10.5650/jos.ess19080	2019	30.99783153089806, 102.36025314843414	Ligusticum jeholense	apiaceae	3-Butylidenephthalide	other	C12H12O2	coleoptera	Lasioderma serricorne	adult	NA	no	no	contact	11,77-15,60	13.64	11,77	15,60	#VALUE!	µg/insect	LD50	50	13.64	11,77	15,60	3.83	μg/insect	11,77-15,60	TRUE
10.5650/jos.ess19080	2019	30.99783153089806, 102.36025314843414	Ligusticum jeholense	apiaceae	N-butyl benzene	other	C10H14	coleoptera	Lasioderma serricorne	adult	NA	no	no	contact	6,94-8,87	7.86	6,94	8,87	#VALUE!	µg/insect	LD50	50	7.86	6,94	8,87	1.93	μg/insect	6,94-8,87	TRUE
10.5650/jos.ess19080	2019	30.99783153089806, 102.36025314843414	Ligusticum jeholense	apiaceae	Myristicin	other	C11H12O3	coleoptera	Lasioderma serricorne	adult	NA	no	no	contact	23,86-31,12	27.17	23,86	31,12	#VALUE!	µg/insect	LD50	50	27.17	23,86	31,12	7.26	μg/insect	23,86-31,12	TRUE
1010-6960	2013	40.993690231967626, 27.584352489251557	NA	NA	Cuminaldehyde	other	C10H12O	coleoptera	Tribolium confusum	egg	NA	no	no	fumigation	0,64-0,80	0.72	0,64	0,80	#VALUE!	µL/L	LC50	150	0.72	0,64	0,80	0.16	µL/L	0,64-0,80	TRUE
1010-6960	2013	40.993690231967626, 27.584352489251557	NA	NA	Diallyl disulfide	organosulfide	C6H10S2	coleoptera	Tribolium confusum	egg	NA	no	no	fumigation	0,31-0,40	0.35	0,31	0,40	#VALUE!	µL/L	LC50	150	0.35	0,31	0,40	0.09	µL/L	0,31-0,40	TRUE
1010-6960	2013	40.993690231967626, 27.584352489251557	NA	NA	Allyl isothiocyanate	organosulfide	C4H5NS	coleoptera	Tribolium confusum	egg	NA	no	no	fumigation	3,37-4,17	3.79	3,37	4,17	#VALUE!	µL/L	LC50	150	3.79	3,37	4,17	0.8	µL/L	3,37-4,17	TRUE
1010-6960	2013	40.993690231967626, 27.584352489251557	NA	NA	Diallyl disulfide	organosulfide	C6H10S2	coleoptera	Tribolium confusum	larvae	4 - 7	no	no	fumigation	17,70-30,95	24.64	17,70	30,95	#VALUE!	µL/L	LC50	75	24.64	17,70	30,95	13.25	µL/L	17,70-30,95	TRUE
1010-6960	2013	40.993690231967626, 27.584352489251557	NA	NA	Allyl isothiocyanate	organosulfide	C4H5NS	coleoptera	Tribolium confusum	larvae	4 - 7	no	no	fumigation	0,70-1,14	0.92	0,70	1,14	#VALUE!	µL/L	LC50	75	0.92	0,70	1,14	0.44	µL/L	0,70-1,14	TRUE
1010-6960	2013	40.993690231967626, 27.584352489251557	NA	NA	Diallyl disulfide	organosulfide	C6H10S2	coleoptera	Tribolium confusum	pupa	NA	no	no	fumigation	11,72-17,49	14.56	11,72	17,49	#VALUE!	µL/L	LC50	75	14.56	11,72	17,49	5.77	µL/L	11,72-17,49	TRUE
1010-6960	2013	40.993690231967626, 27.584352489251557	NA	NA	Allyl isothiocyanate	organosulfide	C4H5NS	coleoptera	Tribolium confusum	pupa	NA	no	no	fumigation	2,03-2,37	2.2	2,03	2,37	#VALUE!	µL/L	LC50	75	2.2	2,03	2,37	0.34	µL/L	2,03-2,37	TRUE
1010-6960	2013	40.993690231967626, 27.584352489251557	NA	NA	Diallyl disulfide	organosulfide	C6H10S2	coleoptera	Tribolium confusum	adult	NA	no	no	fumigation	11,66-19,04	14.9	11,66	19,04	#VALUE!	µL/L	LC50	75	14.9	11,66	19,04	7.38	µL/L	11,66-19,04	TRUE

## Sheet: Compounds
substance	chemical classification	fórmula molecular
methyl benzoate	other	C8H8O2
α-Humulene	terpene	C15H24
β- myrcene	terpene	C10H16
(-)-(Z)-myrtanol	terpenoid	C10H18O
(-)-borneol	terpenoid	C10H18O
(-)-bornyl acetate	other	C12H20O2
(-)-carvone	terpenoid	C10H14O
(-)-fenchone	terpenoid	C10H16O
(-)-limonene	terpene	C10H16
(-)-linalool	terpenoid	C10H18O
(-)-menthol	terpenoid	C10H20O
(-)-menthone	terpenoid	C10H18O
(-)-myrtenal	terpenoid	C10H14O
(-)-myrtenol	terpenoid	C10H16O
(-)-terpinen-4-ol	terpenoid	C10H18O
(-)-terpinen-4-ol	terpenoid	C10H18O
(-)-verbenone	terpenoid	C19H14O
(-)-α-pinene	terpene	C10H16
(-)-β-pinene	terpene	C10H16
(+)-camphor	terpenoid	C10H16O
(+)-fenchone	terpenoid	C10H16O
(+)-pulegone	terpenoid	C10H16O
(±)-camphene	terpene	C10H16
(±)-citronellal	terpenoid	C10H18O
(±)-limonene	terpene	C10H16
(±)-menthol	terpenoid	C10H20O
(±)-terpinen-4-ol	terpenoid	C10H18O
(1R)-(+)-camphor	terpenoid	C10H16O
(1R)-(+)-β-pinene	terpene	C10H16
(1R)-(+)-α-pinene	terpene	C10H16
(1R,2S,5R)-menthol	terpenoid	C10H20O
(1S)-(-)-borneol	terpenoid	C10H18O
(1S)-(-)-camphor	terpenoid	C10H16O
(1S)-(-)-verbenone	terpenoid	C10H14O
(1S)-(-)-α-pinene	terpene	C10H16
(1S)-(-)-β-pinene	terpene	C10H16
(2E)-hexenal	other	C6H10O
(2E)-nonenal	other	C9H16O
(2E, 6Z)-nonadiena	other	C11H18O
(4R)(+)-pulegone	terpenoid	C10H16O
(-)-citronellal	terpenoid	C10H18O
(E)-cinnamaldehyde	other	C9H8O
(E)-cinnamic acid	other	C9H8O2
(E)-pinocarveol	terpenoid	C10H16O
(L)-fenchone	terpenoid	C10H16O
(R)-(-)-α-phelladrene	terpene	C10H16
(R)-(+)-limonene	terpene	C10H16
(R)-camphor	terpenoid	C10H16O
(R)-carvone	terpenoid	C10H14O
(R)-limonene	terpene	C10H16
(R)-pulegone	terpenoid	C10H16O
(R)-α-pinene	terpene	C10H16
(S)-(+)-carvone	terpenoid	C10H14O
(S)-(Z)-verbenol	terpenoid	C10H16O
(S)-carvone	terpenoid	C10H14O
(S)-β-pinene	terpene	C10H16
(Z)-butylidenephthalide	other	C12H12O2
1,4-cineole	terpenoid	C10H18O
1,4-naphthoquinone	other	C10H602
1,8-cineole	terpenoid	C10H18O
10-hydroxycamptothecin	organonitride	C20H16N2O5
1-desacetylwilforine	organonitride	C41H47NO17
2-dodecanone	other	C12H24O
2-furyl methyl ketone	other	C6H602
2-heptanone	other	C7H14O
2-heptyl acetate	other	C9H18O2
2-methoxy-1,4-naphthoquinone	other	C11H8O3
2-methylquinoline	organonitride	C10H9N
2-nonanone	other	C9H18O
3,5-dimethoxytoluene	phenolic	C9H12O2
3,7-dimethyL-1-octanol	other	C10H22O
3-butylidenephthalide	other	C12H12O2
3-carene	terpene	C10H16
3-carvomenthenone	terpenoid	C10H16O
3-methylvaleric acid	other	C6H12O2
4-methylquinoline	organonitride	C10H9N
4-phenyL-2-butanone	other	C10H12O
4-terpinen-4-ol	terpenoid	C10H180
4-terpinenol	terpenoid	C10H18O
6-hydroxymethylherniarin	phenolic	C11H10O4
6-methylquinoline	organonitride	C10H9N
7,8-benzoquinoline	organonitride	C13H9N
7-hydroxycoumarin	phenolic	C11H8O4
8-hydroxyquinoline	organonitride	C9H7NO
8-methylquinoline	organonitride	C10H9N
acephate	other	C4H10NO3PS
adenosmin A	terpenoid	C20H30O2
aglaiastatin	organonitride	C31H30N2O6
alkanin	other	C16H16O5
ally isothiocyanate	organosulfide	C4H5NS
allyl 2-furoate	other	C8H8O3
allyl cinnamate	phenolic	C12H12O2
allyl disulfide	organosulfide	C6H10S2
allyl heptanoate	other	C10H18O2
allyl hexanoate	other	C9H16O2
allyl isothiocyanate	organosulfide	C4H5NS
allyl methyl trisulfide	organosulfide	C4H8S3
allyl octanoate	other	C11H20O2
aloe-emodin	phenolic	C15H10O5
anethole	other	C10H12O
apigenin	phenolic	C15H10O5
asaricin	phenolic	C11H12O3
ascaridole	terpenoid	C10H16O2
benzaldehyde	other	C7H6O
benzyl benzoate	other	C14H12O2
bis(methylthio)methane	organosulfide	C3H8S2
borneol	terpenoid	C10H18O
bornyl acetate	other	C12H20O2
calamusenone	terpenoid	C15H22O
camphene	terpene	C10H16
camphor	terpenoid	C10H16O
carvacrol	terpenoid	C10H14O
carvacrol methyl ether	other	C11H16O
carveol	terpenoid	C10H16O
carvone	terpenoid	C10H14O
caryophyllen	Terpene	C15H24
caryophyllene oxide	terpenoid	C15H24O
chamazulene	other	C14H16
chrysophanol	phenolic	C15H10O4
cineole	terpenoid	C10H18O
cinnamic alcohol	other	C9H10O
cinnamyl acetate	other	C11H12O2
cinnamyl alcohol	other	C9H10O
citral	terpenoid	C10H16O
citronellal	terpenoid	C10H18O
citronellool	terpenoid	C10H20O
citronellyl	terpenoid
citronellyl acetate	terpenoid	C12H22O2
citronellyl formate	terpenoid	C11H20O2
cuminaldehyde	other	C10H12O
cuminylalcohol	other - phenolic	C10H14O
cyclohexenone	other	C6H8O
cymene	other	C10H14
cyperene	terpene	C15H24
dehydroaglaiastatin	organonitride	C31H28N2O6
dehydroelsholtzia ketone	other	C10H12O2
diallyl disulfide	organosulfide	C6H10S2
diallyl sulfide	organosulfide	C6H10S
diallyl trisulfide	organosulfide	C6H10S3
dichloromethane	other	CH2CL2
dihydrolinalool	terpenoid	C10H20O
dihydrosafrole	other	C10H12O2
dimethyl disulfid	organosulfide	C2H6S2
dimethyl trisulfide	organosulfide	C2H6S3
D-limonene	terpene	C10H16
elsholtzia keton	other	C10H14O2
emodin	phenolic	C15H10O5
eriodictyol	phenolic	C15H12O6
estragole	other	C10H12O
ethanol	other	C2H6O
ethyl acetate	other	C4H8O2
ethyl benzoate	other	C9H10O2
eucalyptol	terpenoid	C10H18O
eugenol	phenolic	C10H12O2
eugenyl acetate	other	C12H14O3
fenchone	terpenoid	C10H16O
friedelin	terpenoid	C30H50O
genistein	phenolic	C15H10O5
geraniol	terpenoid	C10H18O
geranyl acetate	other	C12H20O2
germacrone	terpenoid	C15H22O
G-terpinene	terpene	C10H16
hexane	other	C6h14
isoasarone	other	C12H16O3
isoascaridole	terpenoid	C10H16O2
Isobutyl benzoate	other	C11H14O2
Isoeugenol	other	C10H12O2
isopimpinellin	phenolic	C13H10O5
Isopulegol	terpenoid	C10H18O
isosafrole	other	C10H10O2
isovaleric acid	other	C5H10O2
juglone	phenolic	C10H6O3
lapachol	phenolic	C15H14O3
lawsone	phenolic	C10H6O3
laxifolin	phenolic	C25H24O5
L-carvone	terpenoid	C10H14O
limonene	terpene	C10H16
linalool	terpenoid	C10H18O
linalool oxide	terpenoid	C10H18O2
linalyl acetate	other	C12H20O2
L-menthol	terpenoid	C10H20O
L-menthone	terpenoid	C10H18O
lupalbigenin	phenolic	C25H26O5
malathion	other	C10H19O6PS2
mangiferin	phenolic	C19H18O11
marikarin	organonitride	C30H26N2O6
M-cymene	other	C10H14
menadione	phenolic	C11H8O2
menthol	terpenoid	C10H20O
menthone	terpenoid	C10H18O
menthyl acetate	other	C12H22O2
methomy	organosulfide	C5H10N2O2S
methyl 2-methoxybenzoate	other	C9H10O3
methyl 3-methoxybenzoate	other	C9H10O3
methyl 3-methylbenzoate	other	C9H10O2
methyl cinnamate	other	C10H10O2
methyl eugenol	other	C11H14O2
methyl propyl disulfide	organosulfide	C4H10S2
methyl salicylate	phenolic	C8H8O3
methylcinnamate	other	C10H10O2
methylcyclohexenone	other	C7H10O
myrcene	terpene	C10H16
myristicin	other	C11H12O3
myrtenol	terpenoid	C10H16O
naphthazarin	phenolic	C10H6O4
N-butyl benzene	other	C10H14
N-butyl benzoate	other	C11H14O2
neral	terpenoid	C10H16O
nerol	terpenoid	C10H18O
nerolidol	terpenoid	C15H26O
neryl acetate	other	C12H20O2
N-hexyl benzoate	other	C13H18O2
N-isobutiL-2E,6Z,8E-decatrienamide	other	C14H23NO
N-isobutil-2E-decenamide	other	C14H29NO
N-isobutil-decenamide	other	C14H29NO
N-penty benzoate	other	C12H16O2
N-propyl benzoate	other	C10H12O2
o-cymene	other	C10H14
osajin	phenolic	C25H24O5
oxypeucedanin	phenolic	C16H14O5
patchoulol	terpenoid	C15H26O
pentagalloylglucose	phenolic	C41H32O26
perillaldehyde	terpenoid	C10H14O
physcion	phenolic	C16H12O5
piperitone	terpenoid	C10H16O
plumbagin	phenolic	C11H8O3
pogostone	phenolic	C12H16O4
prantschimgin	phenolic	C19H20O5
precocene I	other	C12H14O2
precocene II	other	C13H16O3
pulegone	terpenoid	C10H16O
pyrethrins	other	C43H56O8
pyrethrum	other	C43H56O8
quercetin	phenolic	C15H10O7
quinoline	other	C9H7N
quinoline-3-carbaldehyde	other	C10H7NO
quinoline-4-carbaldehyde	other	C10H7NO
rhein	phenolic	C15H8O6
rhodojaponin II	terpenoid	C20H32O6
rhodojaponin III	terpenoid	C20H32O6
rotenone	other	C23H22O6
sabadilla	other	C68H100N2O20
sabinene	terpene	C10H16
safrole	other	C10H10O2
salicylaldehyde	other	C7H6O2
scandenin	phenolic	C26H26O6
scandenin A	phenolic	C27H28O6
scandinone	phenolic	C26H26O5
selina-3,7(11)-diene	terpene	C15H24
seudenone	other	C7H10O
shikonin	phenolic	C16H16O5
spathulenol	terpenoid	C15H24O
sphaerobioside	phenolic	C27H30O14
terpineN-4-ol	terpenoid	C10H18O
terpineol	terpenoid	C10H18O
terpinolene	terpene	C10H16
terpinyl acetate	other	C12H20O2
thujone	terpenoid	C10H16O
thymol	terpenoid	C10H14O
thymol/γ-terpinene chemotype	terpenoid	C10H14O
thymol/ρ-cymene chemotype	terpene	C10H14
thymoquinone	other	C10H12O2
toosendanin	terpenoid	C30H38O11
trans-anethole	other	C10H12O
trans-asarone	other	C12H16O3
trans-cinnamaldehyde	other	C9H8O
trans-ρ-mentha-1(7),8-dien-2-ol	terpenoid	C10H16O
triptolide	terpenoid	C20H24O6
triptonide	terpenoid	C20H24O6
veratrine	organonitride	C32H49NO9
verbenol	terpenoid	C10H16O
vinyl benzoate	other	C9H8O2
vitaminK1	other	C31H46O2
wilforgine	organonitride	C41H47NO19
wilforine	organonitride	C43H49NO18
xanthotoxin	other	C12H8O4
zerumbone	terpenoid	C15H22O
α-cardinol	terpenoid	C15H26O
α-caryophyllene	terpene	C15H24
α-copaene	terpene	C15H24
α-cyperone	terpenoid	C15H22O
α-oxobisabolene	terpenoid	C15H24O
α-pinene	terpene	C10H16
α-terpinene	terpene	C10H16
α-terpinenol	terpenoid	C10H18O
α-terpineol	terpenoid	C10H18O
α-terpineol	terpenoid	C10H18O
α-terpinyl acetate	terpenoid	C10H2002
α-thujone	terpenoid	C10H16O
β-caryophyllene	terpene	C15H24
β-caryophyllene	terpene	C15H24
β-caryophyllene	terpene	C15H24
β-caryophyllene	terpene	C15H24
β-caryophyllene oxide	terpenoid	C15H24O
β-cedrene	terpene	C15H24
β-citronellene	terpene	C10H18
β-citronellol	terpenoid	C10H20O
β-myrcene	terpene	C10H16
β-pinene	terpene	C10H16
β-sesquiphellandrene	terpene	C15H24
α-phellandrene	terpene	C10H16
β-thymol	terpenoid	C10H14O
γ-elemene	terpene	C15H24
γ-terpinene	terpene	C10H16
δ-4-carene	terpene	C10H16
λ-terpinene	terpene	C10H16
ρ-allylphenol	other	C9H10O
ρ-cymene	terpene	C10H14O
ρ-cymene	other	C10H14
